# Supplementary material for: Maize transcriptome profiling reveals low temperatures affect photosynthesis during the emergence stage
Source: Front Plant Sci. 2025 Jan 28;16:1527447. doi: 10.3389/fpls.2025.1527447 (PMC11810925; doi:10.3389/fpls.2025.1527447)
Supplement: Supplementary file 4 [file Table1.xlsx]

## Sheet: Table S1
Table S1. The primer sequences used for qRT-PCR in this study.
Primer label	Sequence	Gene/lncRNA ID	Ensembl Gene ID
ADO3-F	CCAAACCAGCCAAACCACTG	Adagio-like protein 3, ADO3	Zm00001eb113780
ADO3-R	GTCCACTTCCATCCCCTCC
THI1-F	TCGATCGAATTCCCTTGGGT	Thiamine thiazole synthase, chloroplastic, THI1	Zm00001eb356910
THI1-R	GTAGTAGGACTCGCACGTGA
AED1-F	AGCGTACGTTCGAGATGCTA	Aspartyl protease, AED1	Zm00001eb381280
AED1-R	TTCCAAAGCCGTGTTGTTGA
nat4-F	TCAACTCCACCTACAGCTGG	Natterin-4, nat4	Zm00001eb088020
nat4-R	ACCTTCCTCTCTCCGGTAGT
pds-F	AGACGTTTCTCCAGAGCCTG	15-cis-phytoene desaturase chloroplastic/chromoplastic homologue, pds	Zm00001eb006310
pds-R	AACGACACACCTAGGCAAGA
RCA1-F	TTGGAGTACGGACACATGCT	Ribulose bisphosphate carboxylase/oxygenase activase, chloroplastic, rca	Zm00001eb164390
RCA1-R	CACCTCCTCGATCCTATGCC
lnc_02-F	GACGGCACCAGTTTTCCTTT	XLOC_012565
lnc_02-R	TCAACCTCCCGATCGTGAAA
lnc_03-F	AGTCTCCAAGAACTCGGCAA	XLOC_000175
lnc_03-R	ATGGGATCGAAGGCTAGCTC
lnc_05-F	CGGGCTACATCTTCAAAGGC	XLOC_001043
lnc_05-R	TTTCATGCGTGGTGGAGTTC
lnc_16-F	AGCAAACCCGGAGAAGATCA	XLOC_006714
lnc_16-R	GACTTCCGCAACAGCTTGAA
lnc_20-F	TGCTACACAGAAACGCCATC	XLOC_016783
lnc_20-R	CCCAACTTGTAGCTTGCCAA

## Sheet: Table S2
Table S2. Summary of the sequencing and mapping rates for each library
Sample	Raw reads	Clean reads	Total mapped reads	Total mapped reads, percentage	Uniquely mapped reads	Uniquely mapped reads, percentage
Ls_C_6	52031889	51044142	47703257	0.9346	40904830	0.8014
Ls_C_24	48938800	48091195	45565959	0.9475	38146958	0.7932
Ls_T_6	51460205	50477480	47238367	0.9358	39555339	0.7836
Ls_T_24	43925206	43216476	48765063	0.9359	40834418	0.7837
Lt_C_6	44432833	43626949	40150425	0.9203	34156101	0.7829
Lt_C_24	59818861	58813399	55647223	0.9462	44743668	0.7608
Lt_T_6h	55264305	54234896	50390940	0.9291	42645039	0.7863
Lt_T_24h	53039694	52104693	40438891	0.9358	34070573	0.7884

## Sheet: Table S3
Table S3. Differentially expressed mRNAs, between control and treatment conditions
	LS, 6h		LS, 24h		LT, 6h		LT., 24h
Ensembl gene ID	Log2 fold change	q-value	Log2 fold change	q-value	Log2 fold change	q-value	Log2 fold change	q-value
Zm00001eb101660	-2.97917	0.00626885	-3.04963	0.00178518	-3.92775	0.000196242	-3.01598	0.00315758
Zm00001eb106430	-3.48426	0.000195893	-3.28616	0.000379227	-2.93383	0.00369996	-2.70138	0.00750326
Zm00001eb113780	-3.6173	0.000124233	5.1793	6.13452e-08	-3.97258	3.37479e-05	5.19092	5.55056e-07
Zm00001eb161610	-4.13329	0.00036081	5.12232	8.53103e-06	-4.69389	2.18513e-05	4.35484	5.31515e-05
Zm00001eb325410	-2.78037	0.00845585	-3.20836	0.000803902	-3.60865	0.000229739	-3.12717	0.0014969
Zm00001eb011820	-3.20151	0.0008113	3.48924	0.000166737	NA	NA	4.37513	1.68206e-06
Zm00001eb018040	-2.85107	0.00597513	-2.86326	0.00454423	-4.12976	0.000497158	NA	NA
Zm00001eb027780	8.68463	0.000128146	-3.05919	0.00701221	NA	NA	-5.3152	1.54306e-06
Zm00001eb032280	-3.08264	0.00271047	-3.20592	0.00137867	NA	NA	-4.70522	8.58334e-07
Zm00001eb069310	NA	NA	-2.85407	0.0060903	-3.45035	0.000434579	-4.63918	6.71709e-07
Zm00001eb069320	NA	NA	-3.13537	0.00122166	-3.06844	0.0023474	-4.95604	1.54693e-07
Zm00001eb081770	-3.58351	0.0014383	-2.96378	0.00575634	-3.643	0.00106412	NA	NA
Zm00001eb135130	-2.7604	0.00698722	2.78636	0.00744653	NA	NA	3.67545	0.000120717
Zm00001eb187130	-3.36693	0.00186084	9.68477	6.46173e-07	NA	NA	10.8399	1.60698e-09
Zm00001eb201580	-3.29123	0.00129918	5.35839	6.46173e-07	NA	NA	5.3165	3.86751e-07
Zm00001eb237960	-2.68022	0.00737231	-2.66005	0.00659311	-2.96082	0.00308537	NA	NA
Zm00001eb283460	-5.14367	9.84781e-07	-3.55424	0.000803902	-3.74797	0.00231761	NA	NA
Zm00001eb287790	-2.93854	0.00583087	-4.97164	4.82121e-08	NA	NA	-4.23237	7.254e-06
Zm00001eb299760	-4.55561	3.55576e-06	-3.65886	9.17675e-05	-3.31894	0.000735117	NA	NA
Zm00001eb316870	-2.78116	0.00583087	-3.47764	0.000166737	NA	NA	-2.6973	0.00791305
Zm00001eb336580	-3.39598	0.000436639	-3.77024	4.18333e-05	-2.93103	0.00397924	NA	NA
Zm00001eb340550	-4.06976	7.82727e-05	-6.93198	5.30175e-09	NA	NA	-4.532	3.22503e-06
Zm00001eb356910	-3.34319	0.000358127	5.23238	8.73068e-09	NA	NA	5.91214	3.1826e-10
Zm00001eb357740	-6.44562	1.35238e-09	-3.66838	7.0724e-05	-6.79842	2.15753e-11	NA	NA
Zm00001eb381280	-4.71443	7.20778e-07	-4.59363	0.000158321	NA	NA	-5.01185	2.20977e-06
Zm00001eb384740	-2.64621	0.00909345	-5.09556	3.32613e-08	NA	NA	-4.17552	4.73828e-06
Zm00001eb396520	-4.39372	1.75117e-06	NA	NA	-3.75677	7.0639e-05	2.91886	0.00340313
Zm00001eb014050	-3.07502	0.0012645	NA	NA	-3.02704	0.00242151	NA	NA
Zm00001eb019880	-4.8438	0.00018754	NA	NA	-3.19029	0.00375896	NA	NA
Zm00001eb048370	3.68459	0.000128146	NA	NA	4.14985	2.73474e-05	NA	NA
Zm00001eb065210	-8.3341	1.22754e-10	NA	NA	-4.81914	5.62511e-07	NA	NA
Zm00001eb067380	-3.59906	0.000178197	NA	NA	-6.84283	2.15753e-11	NA	NA
Zm00001eb072870	4.74148	5.80463e-07	NA	NA	5.06995	1.65214e-07	NA	NA
Zm00001eb087960	-4.33169	1.75117e-06	NA	NA	-3.12691	0.00137745	NA	NA
Zm00001eb087980	-5.03618	7.85729e-05	NA	NA	-3.56308	0.0023474	NA	NA
Zm00001eb088020	-4.63229	9.84781e-07	NA	NA	-3.35708	0.000497158	NA	NA
Zm00001eb112260	-3.35548	0.000448394	NA	NA	-3.32042	0.000751983	NA	NA
Zm00001eb123400	-3.66797	0.0002676	NA	NA	-3.92215	0.000112837	NA	NA
Zm00001eb128310	4.50181	6.50889e-05	NA	NA	3.44602	0.00389854	NA	NA
Zm00001eb148070	3.12425	0.00124609	NA	NA	4.86176	5.62511e-07	NA	NA
Zm00001eb162570	-3.23082	0.00269058	NA	NA	-4.22669	0.00228622	NA	NA
Zm00001eb165030	3.6091	0.00020501	NA	NA	3.39086	0.0023474	NA	NA
Zm00001eb168100	-3.40076	0.000352532	NA	NA	-2.76118	0.00842766	NA	NA
Zm00001eb171840	4.38291	9.48603e-06	NA	NA	3.21308	0.00245295	NA	NA
Zm00001eb172450	3.32832	0.000369967	NA	NA	2.85545	0.0050722	NA	NA
Zm00001eb179680	-2.95185	0.00315516	NA	NA	-3.14072	0.00171176	NA	NA
Zm00001eb187450	3.96398	3.46077e-05	NA	NA	4.15718	0.000141692	NA	NA
Zm00001eb198620	-3.29788	0.000768564	NA	NA	-3.51385	0.000501167	NA	NA
Zm00001eb212460	2.96869	0.00415644	NA	NA	4.14409	1.29878e-05	NA	NA
Zm00001eb212520	-3.0425	0.00661755	NA	NA	-3.64501	0.000458924	NA	NA
Zm00001eb215860	3.75155	0.000128146	NA	NA	4.28529	1.13048e-05	NA	NA
Zm00001eb228670	4.05588	9.48603e-06	NA	NA	3.9125	2.73841e-05	NA	NA
Zm00001eb229190	-6.94925	1.18617e-11	NA	NA	-6.52063	1.17607e-11	NA	NA
Zm00001eb250730	-3.11832	0.00530476	NA	NA	-3.55534	0.00319231	NA	NA
Zm00001eb250940	4.56428	5.88452e-06	NA	NA	6.18522	2.86099e-09	NA	NA
Zm00001eb258790	3.27539	0.000549031	NA	NA	3.6408	0.000131481	NA	NA
Zm00001eb267480	-3.14016	0.00487324	NA	NA	-3.63988	0.00362344	NA	NA
Zm00001eb274690	4.97111	5.46723e-07	NA	NA	4.21611	2.73841e-05	NA	NA
Zm00001eb293570	3.07156	0.00166581	NA	NA	2.94323	0.0038092	NA	NA
Zm00001eb301270	3.24118	0.00273462	NA	NA	3.78148	0.000174061	NA	NA
Zm00001eb320890	-3.31005	0.000383598	NA	NA	-3.00852	0.00242566	NA	NA
Zm00001eb326950	4.38171	3.4118e-06	NA	NA	4.31377	7.78415e-06	NA	NA
Zm00001eb332560	4.79441	5.46723e-07	NA	NA	4.55701	1.35088e-06	NA	NA
Zm00001eb344730	5.1014	1.46932e-06	NA	NA	4.53507	7.78415e-06	NA	NA
Zm00001eb359850	2.62663	0.00986327	NA	NA	2.78669	0.00719386	NA	NA
Zm00001eb367770	3.87061	4.45329e-05	NA	NA	3.11195	0.00201117	NA	NA
Zm00001eb380990	2.87746	0.00560707	NA	NA	3.05321	0.00376488	NA	NA
Zm00001eb384750	2.8323	0.00657306	NA	NA	3.16262	0.00218383	NA	NA
Zm00001eb388510	-3.35377	0.000382338	NA	NA	-2.75584	0.00856857	NA	NA
Zm00001eb389190	5.48944	3.07829e-09	NA	NA	3.73751	7.0639e-05	NA	NA
Zm00001eb397030	8.27978	0.000606431	NA	NA	8.54857	0.000272668	NA	NA
Zm00001eb413120	-3.38916	0.000383598	NA	NA	-3.81985	0.0023474	NA	NA
Zm00001eb006310	NA	NA	5.74148	5.25165e-09	NA	NA	5.6681	3.59394e-09
Zm00001eb023420	NA	NA	-3.5159	0.000139273	NA	NA	-2.64294	0.00990173
Zm00001eb027960	NA	NA	5.1544	1.28428e-06	NA	NA	5.29841	1.54693e-07
Zm00001eb031210	NA	NA	5.71646	5.25165e-09	NA	NA	4.52482	7.43466e-07
Zm00001eb032560	NA	NA	-3.46678	0.00410891	NA	NA	-4.40024	0.000512361
Zm00001eb035600	NA	NA	-4.41701	0.000166737	NA	NA	-4.52838	0.00184382
Zm00001eb037600	NA	NA	-3.65559	9.26354e-05	NA	NA	-3.07412	0.00364456
Zm00001eb056970	NA	NA	-6.0219	6.53126e-09	NA	NA	-9.83518	3.86751e-07
Zm00001eb068470	NA	NA	3.28628	0.000622979	NA	NA	4.1618	3.32908e-05
Zm00001eb109440	NA	NA	4.50356	1.28428e-06	NA	NA	3.40706	0.00035875
Zm00001eb118450	NA	NA	-2.91503	0.00615609	NA	NA	-3.36016	0.00315758
Zm00001eb122110	NA	NA	4.01492	1.21833e-05	NA	NA	4.4217	1.54306e-06
Zm00001eb139830	NA	NA	5.09481	5.01838e-06	NA	NA	4.50574	5.85248e-06
Zm00001eb141540	NA	NA	-4.54478	0.000197	NA	NA	-5.2479	2.6723e-07
Zm00001eb158260	NA	NA	-4.1303	0.00135933	NA	NA	-4.03129	0.0014414
Zm00001eb161390	NA	NA	-2.92771	0.00659311	NA	NA	-5.01473	8.34295e-05
Zm00001eb164390	NA	NA	-3.84202	0.000321722	NA	NA	-3.44002	0.000479301
Zm00001eb170080	NA	NA	-3.25558	0.000608131	NA	NA	-3.76644	0.000229095
Zm00001eb170590	NA	NA	-2.98892	0.00230678	NA	NA	-2.94111	0.00408764
Zm00001eb180830	NA	NA	-4.74119	9.89061e-06	NA	NA	-3.72798	0.000284593
Zm00001eb186620	NA	NA	-3.72156	0.000293473	NA	NA	-8.32027	0.000642233
Zm00001eb200120	NA	NA	-4.35631	0.00139941	NA	NA	-4.90609	0.00486517
Zm00001eb214550	NA	NA	3.82251	0.00015989	NA	NA	3.24477	0.00234089
Zm00001eb238440	NA	NA	-7.87535	0.00287526	NA	NA	-8.32027	0.000642233
Zm00001eb248930	NA	NA	-2.73434	0.00520052	NA	NA	-2.90001	0.00396342
Zm00001eb251520	NA	NA	-3.51686	0.000342423	NA	NA	-2.73034	0.00886566
Zm00001eb253580	NA	NA	-2.97449	0.00188548	NA	NA	-3.61992	0.000120717
Zm00001eb255510	NA	NA	-3.78972	5.29174e-05	NA	NA	-3.59199	0.000541405
Zm00001eb256520	NA	NA	3.38722	0.00099434	NA	NA	3.26841	0.00204954
Zm00001eb275400	NA	NA	3.54291	0.000166737	NA	NA	3.30061	0.000866545
Zm00001eb277660	NA	NA	-3.24258	0.00122166	NA	NA	-4.08773	0.00014552
Zm00001eb295010	NA	NA	3.70336	5.29174e-05	NA	NA	2.73399	0.00685553
Zm00001eb313920	NA	NA	-3.94804	0.000803902	NA	NA	-4.75342	3.32908e-05
Zm00001eb319590	NA	NA	2.76577	0.00437401	NA	NA	3.2088	0.000895619
Zm00001eb332100	NA	NA	-3.55424	0.000803902	NA	NA	-4.41477	2.04445e-05
Zm00001eb342740	NA	NA	3.21226	0.00099434	NA	NA	2.77661	0.00764245
Zm00001eb366200	NA	NA	-3.19647	0.00204024	NA	NA	-3.06363	0.00315758
Zm00001eb370870	NA	NA	3.36024	0.000369152	NA	NA	3.49645	0.000479301
Zm00001eb371530	NA	NA	-5.9566	3.46787e-08	NA	NA	-2.7147	0.00904841
Zm00001eb382310	NA	NA	-8.15965	0.000810837	NA	NA	-6.80237	5.37992e-07
Zm00001eb383680	NA	NA	-3.04733	0.00742898	NA	NA	-2.80836	0.00919012
Zm00001eb386040	NA	NA	-4.56115	2.77329e-05	NA	NA	-3.96913	0.00886566
Zm00001eb402150	NA	NA	-3.25467	0.00204024	NA	NA	-3.75799	0.000210422
Zm00001eb423940	NA	NA	3.28534	0.00211867	NA	NA	3.61763	0.00736953
Zm00001eb425130	NA	NA	2.93894	0.0026537	NA	NA	3.45971	0.000329871
Zm00001eb428800	NA	NA	-3.81628	4.12587e-05	NA	NA	-2.98228	0.00401989
Zm00001eb433640	NA	NA	4.63074	1.20437e-05	NA	NA	4.2027	7.254e-06
Zm00001eb007740	-4.07438	0.00231208	-3.5262	0.00337817	NA	NA	NA	NA
Zm00001eb039750	-2.96396	0.00929622	-3.07567	0.00593566	NA	NA	NA	NA
Zm00001eb081100	3.93896	0.00657306	3.61736	0.0048367	NA	NA	NA	NA
Zm00001eb139500	-4.07723	2.49097e-05	-3.94794	0.000259378	NA	NA	NA	NA
Zm00001eb149500	-4.13082	0.00016417	3.76805	0.00189586	NA	NA	NA	NA
Zm00001eb223210	-3.34963	0.00657306	-3.84907	0.00222398	NA	NA	NA	NA
Zm00001eb306070	-2.96631	0.00269058	-2.94432	0.0021689	NA	NA	NA	NA
Zm00001eb011990	NA	NA	NA	NA	5.78838	0.000161369	8.16463	0.00153498
Zm00001eb023220	NA	NA	NA	NA	2.95345	0.00588146	-3.27898	0.00663786
Zm00001eb146840	NA	NA	NA	NA	3.27329	0.00347862	2.79417	0.00918129
Zm00001eb344420	NA	NA	NA	NA	3.16882	0.00560957	3.39009	0.00216056
Zm00001eb042070	-3.94963	0.0008113	NA	NA	NA	NA	-3.36881	0.00304516
Zm00001eb159020	NA	NA	-2.76432	0.00423614	-6.90025	1.17607e-11	NA	NA
Zm00001eb164960	-4.2726	1.6104e-05	NA	NA	NA	NA	-4.195	1.31232e-05
Zm00001eb365220	-4.32323	0.000371023	NA	NA	NA	NA	-4.26638	0.000229095
Zm00001eb391230	2.91228	0.00315516	NA	NA	NA	NA	-3.34891	0.00204723
Zm00001eb000380	NA	NA	NA	NA	NA	NA	-3.65133	8.8969e-05
Zm00001eb000660	-3.20942	0.000642616	NA	NA	NA	NA	NA	NA
Zm00001eb002600	NA	NA	2.97921	0.00337817	NA	NA	NA	NA
Zm00001eb004670	NA	NA	NA	NA	NA	NA	-8.76652	8.8969e-05
Zm00001eb005570	-3.38868	0.00390065	NA	NA	NA	NA	NA	NA
Zm00001eb008070	NA	NA	NA	NA	NA	NA	-3.50133	0.00113492
Zm00001eb009940	NA	NA	NA	NA	NA	NA	-6.01168	2.49577e-06
Zm00001eb010530	NA	NA	-2.89596	0.00611831	NA	NA	NA	NA
Zm00001eb011930	NA	NA	-3.29703	0.00315643	NA	NA	NA	NA
Zm00001eb011940	NA	NA	NA	NA	NA	NA	-3.31499	0.00241254
Zm00001eb012570	-5.34691	8.67858e-05	NA	NA	NA	NA	NA	NA
Zm00001eb012680	NA	NA	-3.40481	0.00536145	NA	NA	NA	NA
Zm00001eb013070	NA	NA	3.26788	0.00127974	NA	NA	NA	NA
Zm00001eb013880	NA	NA	4.50518	0.00394794	NA	NA	NA	NA
Zm00001eb015630	NA	NA	NA	NA	3.34009	0.00665026	NA	NA
Zm00001eb016090	NA	NA	NA	NA	NA	NA	3.16262	0.00542237
Zm00001eb016800	NA	NA	3.239	0.000499603	NA	NA	NA	NA
Zm00001eb019280	NA	NA	NA	NA	3.60819	0.00352343	NA	NA
Zm00001eb019830	-2.99594	0.00186594	NA	NA	NA	NA	NA	NA
Zm00001eb019930	-3.05415	0.00242418	NA	NA	NA	NA	NA	NA
Zm00001eb020450	3.75264	0.00201348	NA	NA	NA	NA	NA	NA
Zm00001eb021500	NA	NA	5.03666	3.60142e-05	NA	NA	NA	NA
Zm00001eb022790	NA	NA	4.46875	0.00453695	NA	NA	NA	NA
Zm00001eb022810	-4.39133	0.000516417	NA	NA	NA	NA	NA	NA
Zm00001eb025790	NA	NA	NA	NA	NA	NA	-3.14427	0.00886566
Zm00001eb026800	NA	NA	NA	NA	-3.32582	0.00756502	NA	NA
Zm00001eb027390	NA	NA	NA	NA	NA	NA	-7.76983	0.00581728
Zm00001eb031880	NA	NA	-2.96937	0.00723624	NA	NA	NA	NA
Zm00001eb032580	NA	NA	-3.39209	0.000546649	NA	NA	NA	NA
Zm00001eb034050	NA	NA	-3.63795	8.74298e-05	NA	NA	NA	NA
Zm00001eb034240	NA	NA	NA	NA	NA	NA	-5.13279	0.00192374
Zm00001eb039280	NA	NA	NA	NA	NA	NA	-7.76983	0.00581728
Zm00001eb040070	-2.86704	0.00909345	NA	NA	NA	NA	NA	NA
Zm00001eb040580	NA	NA	4.91603	5.01838e-06	NA	NA	NA	NA
Zm00001eb041030	NA	NA	-3.73108	0.00338432	NA	NA	NA	NA
Zm00001eb043810	NA	NA	3.58274	0.00101631	NA	NA	NA	NA
Zm00001eb047740	NA	NA	-8.80316	5.29174e-05	NA	NA	NA	NA
Zm00001eb048560	-4.65084	1.01419e-06	NA	NA	NA	NA	NA	NA
Zm00001eb051810	NA	NA	-2.74787	0.00484049	NA	NA	NA	NA
Zm00001eb052020	NA	NA	NA	NA	2.83653	0.0055932	NA	NA
Zm00001eb052520	NA	NA	-2.66441	0.00805628	NA	NA	NA	NA
Zm00001eb053150	NA	NA	-8.15965	0.000810837	NA	NA	NA	NA
Zm00001eb054710	-3.1302	0.00225892	NA	NA	NA	NA	NA	NA
Zm00001eb054810	NA	NA	-8.8496	4.31245e-05	NA	NA	NA	NA
Zm00001eb055260	NA	NA	-3.27797	0.00290035	NA	NA	NA	NA
Zm00001eb055380	-3.44567	0.000498182	NA	NA	NA	NA	NA	NA
Zm00001eb056010	NA	NA	-4.66885	1.3356e-06	NA	NA	NA	NA
Zm00001eb056110	NA	NA	-8.48793	0.000216931	NA	NA	NA	NA
Zm00001eb057010	NA	NA	-3.37436	0.00142873	NA	NA	NA	NA
Zm00001eb058070	NA	NA	-3.05763	0.00145077	NA	NA	NA	NA
Zm00001eb060840	NA	NA	NA	NA	3.26798	0.00335478	NA	NA
Zm00001eb061830	NA	NA	-4.17379	0.00509538	NA	NA	NA	NA
Zm00001eb065120	-3.19951	0.000768564	NA	NA	NA	NA	NA	NA
Zm00001eb065620	NA	NA	2.93996	0.00685158	NA	NA	NA	NA
Zm00001eb068310	-3.62658	0.00164234	NA	NA	NA	NA	NA	NA
Zm00001eb068480	NA	NA	NA	NA	NA	NA	4.24566	0.000156221
Zm00001eb068650	NA	NA	NA	NA	NA	NA	-3.03865	0.00323875
Zm00001eb069040	NA	NA	NA	NA	NA	NA	-2.79784	0.00673197
Zm00001eb070270	-4.04427	7.30526e-05	NA	NA	NA	NA	NA	NA
Zm00001eb071250	NA	NA	NA	NA	NA	NA	-3.20988	0.0019203
Zm00001eb073310	-3.13604	0.00346723	NA	NA	NA	NA	NA	NA
Zm00001eb077080	NA	NA	3.13107	0.00122166	NA	NA	NA	NA
Zm00001eb078740	-2.89969	0.00487324	NA	NA	NA	NA	NA	NA
Zm00001eb078870	NA	NA	2.96337	0.00222455	NA	NA	NA	NA
Zm00001eb084980	NA	NA	3.77954	9.9826e-05	NA	NA	NA	NA
Zm00001eb087350	NA	NA	-3.41896	0.00042017	NA	NA	NA	NA
Zm00001eb087570	NA	NA	-4.10986	0.00659311	NA	NA	NA	NA
Zm00001eb087860	NA	NA	NA	NA	5.68323	0.000239735	NA	NA
Zm00001eb088000	-5.35028	0.00155427	NA	NA	NA	NA	NA	NA
Zm00001eb089540	NA	NA	-2.91769	0.00611831	NA	NA	NA	NA
Zm00001eb092230	NA	NA	NA	NA	NA	NA	2.84831	0.00475481
Zm00001eb098220	2.77641	0.00554355	NA	NA	NA	NA	NA	NA
Zm00001eb098620	NA	NA	3.04008	0.00337817	NA	NA	NA	NA
Zm00001eb099460	NA	NA	NA	NA	8.45955	0.000434579	NA	NA
Zm00001eb100020	NA	NA	NA	NA	NA	NA	3.103	0.0014969
Zm00001eb100220	NA	NA	NA	NA	NA	NA	-4.87703	2.84196e-06
Zm00001eb100930	NA	NA	NA	NA	NA	NA	-3.31172	0.00967205
Zm00001eb102370	NA	NA	-4.77805	0.000400454	NA	NA	NA	NA
Zm00001eb102510	NA	NA	-3.78631	6.95079e-05	NA	NA	NA	NA
Zm00001eb103310	3.09845	0.00338498	NA	NA	NA	NA	NA	NA
Zm00001eb103490	NA	NA	NA	NA	NA	NA	3.01089	0.00256484
Zm00001eb103680	NA	NA	NA	NA	NA	NA	-3.70284	0.00535763
Zm00001eb104190	-2.80363	0.00737231	NA	NA	NA	NA	NA	NA
Zm00001eb105530	NA	NA	NA	NA	8.03565	0.00245295	NA	NA
Zm00001eb106380	NA	NA	NA	NA	NA	NA	-4.12603	0.000897359
Zm00001eb106390	-3.17727	0.0044117	NA	NA	NA	NA	NA	NA
Zm00001eb106410	-3.54329	0.000793403	NA	NA	NA	NA	NA	NA
Zm00001eb107100	NA	NA	NA	NA	NA	NA	-3.15523	0.00735047
Zm00001eb107560	-2.74909	0.00681468	NA	NA	NA	NA	NA	NA
Zm00001eb110240	NA	NA	NA	NA	-5.71376	2.37894e-05	NA	NA
Zm00001eb111710	NA	NA	3.56115	0.000225655	NA	NA	NA	NA
Zm00001eb113210	NA	NA	-3.10932	0.00984028	NA	NA	NA	NA
Zm00001eb116230	-2.73207	0.00584056	NA	NA	NA	NA	NA	NA
Zm00001eb119760	4.29501	3.68306e-05	NA	NA	NA	NA	NA	NA
Zm00001eb120430	NA	NA	3.34737	0.00330317	NA	NA	NA	NA
Zm00001eb120540	NA	NA	NA	NA	3.78158	0.0058094	NA	NA
Zm00001eb121050	NA	NA	-3.33642	0.00526336	NA	NA	NA	NA
Zm00001eb121700	NA	NA	-2.81179	0.00556699	NA	NA	NA	NA
Zm00001eb121900	NA	NA	-4.30357	9.38699e-06	NA	NA	NA	NA
Zm00001eb122620	NA	NA	NA	NA	2.7646	0.00858647	NA	NA
Zm00001eb124930	NA	NA	-5.03461	0.00222455	NA	NA	NA	NA
Zm00001eb125290	NA	NA	-4.09004	0.00394794	NA	NA	NA	NA
Zm00001eb126130	3.47818	0.000616459	NA	NA	NA	NA	NA	NA
Zm00001eb127310	NA	NA	-2.97556	0.00338432	NA	NA	NA	NA
Zm00001eb128120	NA	NA	3.69934	0.00115493	NA	NA	NA	NA
Zm00001eb128610	NA	NA	NA	NA	4.19827	0.000999866	NA	NA
Zm00001eb130790	NA	NA	NA	NA	4.42955	0.00029056	NA	NA
Zm00001eb131090	NA	NA	-3.21029	0.000734633	NA	NA	NA	NA
Zm00001eb131350	NA	NA	NA	NA	NA	NA	-4.79684	0.00663786
Zm00001eb135430	-4.69493	0.000141285	NA	NA	NA	NA	NA	NA
Zm00001eb138350	NA	NA	-4.00831	0.00875101	NA	NA	NA	NA
Zm00001eb138510	-3.73391	0.000107276	NA	NA	NA	NA	NA	NA
Zm00001eb138650	NA	NA	-3.19051	0.000608131	NA	NA	NA	NA
Zm00001eb139740	NA	NA	3.40302	0.000369152	NA	NA	NA	NA
Zm00001eb145080	-5.23235	2.86528e-05	NA	NA	NA	NA	NA	NA
Zm00001eb145860	NA	NA	-4.17733	0.00299603	NA	NA	NA	NA
Zm00001eb147750	NA	NA	-4.51974	5.01838e-06	NA	NA	NA	NA
Zm00001eb148040	NA	NA	-4.0561	0.000321722	NA	NA	NA	NA
Zm00001eb148420	NA	NA	-2.83238	0.00305584	NA	NA	NA	NA
Zm00001eb149460	NA	NA	NA	NA	NA	NA	-2.98072	0.00241254
Zm00001eb150050	-2.7796	0.00487324	NA	NA	NA	NA	NA	NA
Zm00001eb150500	-4.47762	0.000368556	NA	NA	NA	NA	NA	NA
Zm00001eb150670	NA	NA	NA	NA	NA	NA	3.30342	0.00854288
Zm00001eb153570	-4.9562	8.93396e-06	NA	NA	NA	NA	NA	NA
Zm00001eb154000	NA	NA	3.07335	0.00447208	NA	NA	NA	NA
Zm00001eb155120	NA	NA	NA	NA	NA	NA	-2.81069	0.00735047
Zm00001eb155430	3.41636	0.000549853	NA	NA	NA	NA	NA	NA
Zm00001eb155660	2.77016	0.00701999	NA	NA	NA	NA	NA	NA
Zm00001eb156200	NA	NA	3.38816	0.00833447	NA	NA	NA	NA
Zm00001eb156820	NA	NA	NA	NA	NA	NA	-3.02295	0.00408764
Zm00001eb158480	NA	NA	NA	NA	NA	NA	-5.03996	0.0027631
Zm00001eb158640	NA	NA	NA	NA	-2.74453	0.00856857	NA	NA
Zm00001eb159180	2.966	0.00262403	NA	NA	NA	NA	NA	NA
Zm00001eb159220	NA	NA	-2.7749	0.00500069	NA	NA	NA	NA
Zm00001eb159390	NA	NA	3.09185	0.00354962	NA	NA	NA	NA
Zm00001eb160010	8.45884	5.21721e-13	NA	NA	NA	NA	NA	NA
Zm00001eb160410	NA	NA	NA	NA	NA	NA	-3.36055	0.00854288
Zm00001eb163440	-4.2515	0.000208038	NA	NA	NA	NA	NA	NA
Zm00001eb165120	NA	NA	NA	NA	NA	NA	-3.96913	0.00886566
Zm00001eb165470	NA	NA	NA	NA	3.12213	0.00470576	NA	NA
Zm00001eb166200	NA	NA	NA	NA	NA	NA	-8.07114	0.00183549
Zm00001eb167700	NA	NA	-3.85063	0.000803902	NA	NA	NA	NA
Zm00001eb167980	NA	NA	NA	NA	NA	NA	-5.07157	0.00242327
Zm00001eb168900	NA	NA	8.2778	0.000608131	NA	NA	NA	NA
Zm00001eb168980	-3.82585	0.000202369	NA	NA	NA	NA	NA	NA
Zm00001eb169020	NA	NA	NA	NA	NA	NA	-3.22511	0.0027631
Zm00001eb169870	NA	NA	-3.52261	0.000400454	NA	NA	NA	NA
Zm00001eb170770	-3.70044	0.000109638	NA	NA	NA	NA	NA	NA
Zm00001eb170830	NA	NA	NA	NA	NA	NA	-2.75386	0.00829217
Zm00001eb170920	NA	NA	-3.07559	0.00922377	NA	NA	NA	NA
Zm00001eb175950	NA	NA	NA	NA	NA	NA	-3.27994	0.00364952
Zm00001eb182560	NA	NA	-3.08268	0.00516629	NA	NA	NA	NA
Zm00001eb185100	NA	NA	-3.20835	0.000803902	NA	NA	NA	NA
Zm00001eb185110	NA	NA	NA	NA	NA	NA	-4.27107	0.00273104
Zm00001eb185400	NA	NA	-7.78265	0.00337882	NA	NA	NA	NA
Zm00001eb187190	NA	NA	NA	NA	NA	NA	-7.99128	0.00242327
Zm00001eb188120	NA	NA	NA	NA	NA	NA	-4.46605	0.000391302
Zm00001eb188750	NA	NA	9.27547	5.92702e-06	NA	NA	NA	NA
Zm00001eb192770	NA	NA	2.67086	0.00851611	NA	NA	NA	NA
Zm00001eb196870	-3.1204	0.00226016	NA	NA	NA	NA	NA	NA
Zm00001eb196990	NA	NA	4.14477	0.000519121	NA	NA	NA	NA
Zm00001eb197170	-4.25741	0.00968646	NA	NA	NA	NA	NA	NA
Zm00001eb197310	NA	NA	NA	NA	NA	NA	-3.10228	0.00710245
Zm00001eb199340	NA	NA	NA	NA	NA	NA	-4.03936	0.00677169
Zm00001eb200910	NA	NA	NA	NA	NA	NA	-5.73623	0.000126532
Zm00001eb201180	NA	NA	-2.87279	0.00253186	NA	NA	NA	NA
Zm00001eb202270	NA	NA	NA	NA	NA	NA	-5.03996	0.0027631
Zm00001eb204960	-4.10822	6.50889e-05	NA	NA	NA	NA	NA	NA
Zm00001eb206620	NA	NA	NA	NA	3.99092	0.00609061	NA	NA
Zm00001eb207130	NA	NA	-2.82253	0.0074823	NA	NA	NA	NA
Zm00001eb207670	NA	NA	4.54333	2.00707e-05	NA	NA	NA	NA
Zm00001eb208380	-8.44483	0.00036081	NA	NA	NA	NA	NA	NA
Zm00001eb209990	NA	NA	-3.70922	5.96448e-05	NA	NA	NA	NA
Zm00001eb214410	NA	NA	2.69495	0.00573448	NA	NA	NA	NA
Zm00001eb214420	NA	NA	3.13715	0.000788189	NA	NA	NA	NA
Zm00001eb214680	NA	NA	NA	NA	NA	NA	-7.86253	0.00398595
Zm00001eb214780	NA	NA	-4.83623	4.85799e-05	NA	NA	NA	NA
Zm00001eb215270	NA	NA	3.7986	0.000379227	NA	NA	NA	NA
Zm00001eb217970	-3.43047	0.000247353	NA	NA	NA	NA	NA	NA
Zm00001eb218350	NA	NA	3.0362	0.00484049	NA	NA	NA	NA
Zm00001eb219530	NA	NA	3.56678	0.00403678	NA	NA	NA	NA
Zm00001eb220710	NA	NA	NA	NA	NA	NA	3.69101	0.00160651
Zm00001eb220760	NA	NA	NA	NA	NA	NA	-3.39282	0.00542237
Zm00001eb221090	NA	NA	NA	NA	NA	NA	2.81031	0.00990173
Zm00001eb221490	-2.97089	0.00585215	NA	NA	NA	NA	NA	NA
Zm00001eb221790	NA	NA	NA	NA	NA	NA	6.93564	3.77552e-08
Zm00001eb223620	NA	NA	NA	NA	4.34817	0.000148303	NA	NA
Zm00001eb225090	NA	NA	-3.43613	0.00475706	NA	NA	NA	NA
Zm00001eb225440	NA	NA	NA	NA	NA	NA	-3.69732	0.000120717
Zm00001eb226530	NA	NA	2.81768	0.00337817	NA	NA	NA	NA
Zm00001eb227720	NA	NA	2.92233	0.00315643	NA	NA	NA	NA
Zm00001eb228490	NA	NA	2.63876	0.00744653	NA	NA	NA	NA
Zm00001eb230580	NA	NA	-3.2398	0.00259565	NA	NA	NA	NA
Zm00001eb231110	3.29665	0.000878947	NA	NA	NA	NA	NA	NA
Zm00001eb231210	NA	NA	-3.78978	4.36173e-05	NA	NA	NA	NA
Zm00001eb233760	-2.67695	0.00845585	NA	NA	NA	NA	NA	NA
Zm00001eb235510	2.81314	0.00503772	NA	NA	NA	NA	NA	NA
Zm00001eb235950	NA	NA	NA	NA	-4.34205	0.00325338	NA	NA
Zm00001eb237100	NA	NA	2.77508	0.00795551	NA	NA	NA	NA
Zm00001eb237550	NA	NA	NA	NA	NA	NA	-4.83419	0.00663786
Zm00001eb238270	NA	NA	NA	NA	NA	NA	-4.12603	0.000897359
Zm00001eb240340	NA	NA	NA	NA	NA	NA	-3.50937	0.00242327
Zm00001eb240910	NA	NA	NA	NA	-3.93878	5.62533e-05	NA	NA
Zm00001eb241760	NA	NA	3.04933	0.00533912	NA	NA	NA	NA
Zm00001eb241960	NA	NA	-2.98464	0.00984028	NA	NA	NA	NA
Zm00001eb242240	NA	NA	-4.40122	0.000379227	NA	NA	NA	NA
Zm00001eb242480	NA	NA	5.3548	6.71955e-06	NA	NA	NA	NA
Zm00001eb242760	2.73711	0.00661755	NA	NA	NA	NA	NA	NA
Zm00001eb245430	NA	NA	-4.26196	4.12587e-05	NA	NA	NA	NA
Zm00001eb247830	NA	NA	-4.33092	0.000546649	NA	NA	NA	NA
Zm00001eb248470	NA	NA	NA	NA	NA	NA	-4.47959	0.00203428
Zm00001eb251130	NA	NA	-3.87392	6.94769e-05	NA	NA	NA	NA
Zm00001eb251990	-8.09804	0.0014383	NA	NA	NA	NA	NA	NA
Zm00001eb253650	NA	NA	NA	NA	-4.36799	0.00296354	NA	NA
Zm00001eb254440	NA	NA	NA	NA	NA	NA	-2.87116	0.00735047
Zm00001eb256120	NA	NA	-3.62378	0.000139273	NA	NA	NA	NA
Zm00001eb257130	NA	NA	-3.03166	0.00122359	NA	NA	NA	NA
Zm00001eb258840	NA	NA	NA	NA	NA	NA	-3.35106	0.00663861
Zm00001eb260010	NA	NA	-3.63378	0.000216931	NA	NA	NA	NA
Zm00001eb260800	NA	NA	NA	NA	NA	NA	-3.40648	0.00515047
Zm00001eb260830	NA	NA	NA	NA	NA	NA	-2.83687	0.00679135
Zm00001eb262550	NA	NA	NA	NA	NA	NA	-4.97457	0.00358772
Zm00001eb263140	NA	NA	NA	NA	NA	NA	-3.51368	0.00673197
Zm00001eb264510	NA	NA	NA	NA	NA	NA	-4.26601	0.00494123
Zm00001eb268600	NA	NA	NA	NA	NA	NA	-3.51866	0.00055999
Zm00001eb268690	NA	NA	NA	NA	NA	NA	-3.7473	0.00797456
Zm00001eb270570	NA	NA	-3.03537	0.00769976	NA	NA	NA	NA
Zm00001eb270580	NA	NA	-3.49085	0.000810837	NA	NA	NA	NA
Zm00001eb271090	NA	NA	NA	NA	2.95911	0.00813355	NA	NA
Zm00001eb271530	2.8983	0.00381862	NA	NA	NA	NA	NA	NA
Zm00001eb271840	NA	NA	-4.14218	0.00579849	NA	NA	NA	NA
Zm00001eb272040	-9.336	5.11718e-06	NA	NA	NA	NA	NA	NA
Zm00001eb272110	-5.24624	0.00239417	NA	NA	NA	NA	NA	NA
Zm00001eb272230	NA	NA	10.1564	4.06808e-08	NA	NA	NA	NA
Zm00001eb274870	NA	NA	8.31831	0.000523791	NA	NA	NA	NA
Zm00001eb275270	-8.05381	0.00170847	NA	NA	NA	NA	NA	NA
Zm00001eb275420	2.83145	0.00584056	NA	NA	NA	NA	NA	NA
Zm00001eb278150	NA	NA	4.68079	2.77329e-05	NA	NA	NA	NA
Zm00001eb279680	NA	NA	-3.03213	0.0048367	NA	NA	NA	NA
Zm00001eb280930	NA	NA	-3.37885	0.00027216	NA	NA	NA	NA
Zm00001eb281850	3.00951	0.00346723	NA	NA	NA	NA	NA	NA
Zm00001eb283480	NA	NA	NA	NA	NA	NA	3.16015	0.00315758
Zm00001eb283930	NA	NA	-7.91956	0.00234473	NA	NA	NA	NA
Zm00001eb283990	2.74792	0.00596599	NA	NA	NA	NA	NA	NA
Zm00001eb284350	NA	NA	5.46999	6.53126e-09	NA	NA	NA	NA
Zm00001eb284770	NA	NA	NA	NA	5.47778	6.02734e-06	NA	NA
Zm00001eb285960	NA	NA	2.85089	0.00500069	NA	NA	NA	NA
Zm00001eb289910	NA	NA	3.23006	0.00975128	NA	NA	NA	NA
Zm00001eb290560	NA	NA	8.05618	0.00138013	NA	NA	NA	NA
Zm00001eb291720	NA	NA	NA	NA	NA	NA	-8.85943	5.27886e-05
Zm00001eb293270	NA	NA	NA	NA	NA	NA	-5.98892	3.32908e-05
Zm00001eb295610	-2.8227	0.00516028	NA	NA	NA	NA	NA	NA
Zm00001eb295650	NA	NA	NA	NA	NA	NA	2.67114	0.00987997
Zm00001eb295720	NA	NA	3.49119	0.00154964	NA	NA	NA	NA
Zm00001eb301260	NA	NA	NA	NA	2.76381	0.00770541	NA	NA
Zm00001eb303250	-4.25741	0.00968646	NA	NA	NA	NA	NA	NA
Zm00001eb304180	NA	NA	NA	NA	NA	NA	3.46032	0.00191322
Zm00001eb307600	-4.4683	0.0044117	NA	NA	NA	NA	NA	NA
Zm00001eb309340	NA	NA	NA	NA	NA	NA	-3.82083	0.00315758
Zm00001eb313510	-2.82422	0.00571135	NA	NA	NA	NA	NA	NA
Zm00001eb313700	NA	NA	NA	NA	NA	NA	-2.81136	0.00557007
Zm00001eb314330	NA	NA	NA	NA	NA	NA	-4.84965	0.000391302
Zm00001eb314610	NA	NA	NA	NA	3.68912	0.000119763	NA	NA
Zm00001eb316290	NA	NA	-2.66601	0.00744653	NA	NA	NA	NA
Zm00001eb317010	NA	NA	NA	NA	NA	NA	4.38136	0.00904841
Zm00001eb317020	NA	NA	3.25978	0.00176635	NA	NA	NA	NA
Zm00001eb317110	NA	NA	-3.91247	4.12587e-05	NA	NA	NA	NA
Zm00001eb320970	NA	NA	NA	NA	NA	NA	4.18142	3.13164e-05
Zm00001eb322810	-4.79141	0.000231374	NA	NA	NA	NA	NA	NA
Zm00001eb323090	NA	NA	NA	NA	4.387	6.79422e-06	NA	NA
Zm00001eb323370	NA	NA	NA	NA	NA	NA	-8.21872	0.00107669
Zm00001eb325290	-4.14789	0.000793403	NA	NA	NA	NA	NA	NA
Zm00001eb325680	NA	NA	NA	NA	NA	NA	-3.60759	0.00160651
Zm00001eb326420	2.68006	0.00818919	NA	NA	NA	NA	NA	NA
Zm00001eb330540	-4.70878	5.36709e-07	NA	NA	NA	NA	NA	NA
Zm00001eb331530	-3.98292	0.00338498	NA	NA	NA	NA	NA	NA
Zm00001eb332050	-2.83846	0.00363131	NA	NA	NA	NA	NA	NA
Zm00001eb332200	5.10229	0.00271781	NA	NA	NA	NA	NA	NA
Zm00001eb332640	NA	NA	NA	NA	-3.86176	0.00999636	NA	NA
Zm00001eb334540	-3.70823	0.000371023	NA	NA	NA	NA	NA	NA
Zm00001eb336410	-2.87445	0.00519695	NA	NA	NA	NA	NA	NA
Zm00001eb338750	NA	NA	NA	NA	NA	NA	-3.17261	0.0051702
Zm00001eb339420	NA	NA	-5.62479	7.00158e-06	NA	NA	NA	NA
Zm00001eb339510	NA	NA	NA	NA	NA	NA	-4.11445	0.00802049
Zm00001eb341630	2.92888	0.00242418	NA	NA	NA	NA	NA	NA
Zm00001eb344160	-2.84551	0.00651503	NA	NA	NA	NA	NA	NA
Zm00001eb344210	NA	NA	-3.68817	0.00752163	NA	NA	NA	NA
Zm00001eb344810	NA	NA	NA	NA	NA	NA	4.01219	0.00242327
Zm00001eb345210	NA	NA	NA	NA	3.50454	0.00756502	NA	NA
Zm00001eb346800	NA	NA	-3.73073	0.000191222	NA	NA	NA	NA
Zm00001eb346880	-3.19265	0.00186084	NA	NA	NA	NA	NA	NA
Zm00001eb348940	NA	NA	NA	NA	NA	NA	-3.99292	0.00805376
Zm00001eb350280	NA	NA	2.59156	0.00881467	NA	NA	NA	NA
Zm00001eb350770	3.56642	0.00029661	NA	NA	NA	NA	NA	NA
Zm00001eb351340	NA	NA	-3.02446	0.00189809	NA	NA	NA	NA
Zm00001eb351790	NA	NA	-3.8135	2.77329e-05	NA	NA	NA	NA
Zm00001eb352370	NA	NA	NA	NA	NA	NA	3.24235	0.00319547
Zm00001eb353230	-3.04168	0.00211192	NA	NA	NA	NA	NA	NA
Zm00001eb353600	3.53433	0.00358603	NA	NA	NA	NA	NA	NA
Zm00001eb354270	-3.29908	0.00812601	NA	NA	NA	NA	NA	NA
Zm00001eb355980	-2.75665	0.0088498	NA	NA	NA	NA	NA	NA
Zm00001eb356600	-4.42341	0.000141285	NA	NA	NA	NA	NA	NA
Zm00001eb357070	NA	NA	NA	NA	NA	NA	-2.93664	0.00358772
Zm00001eb359320	3.24482	0.0014383	NA	NA	NA	NA	NA	NA
Zm00001eb360290	NA	NA	2.89851	0.00242655	NA	NA	NA	NA
Zm00001eb360460	-4.07845	0.00111317	NA	NA	NA	NA	NA	NA
Zm00001eb360750	NA	NA	NA	NA	NA	NA	2.64878	0.00955886
Zm00001eb361170	NA	NA	NA	NA	-3.43867	0.00125305	NA	NA
Zm00001eb362750	-3.52379	0.000236789	NA	NA	NA	NA	NA	NA
Zm00001eb364840	NA	NA	NA	NA	8.26311	0.00106412	NA	NA
Zm00001eb367810	4.35675	8.93396e-06	NA	NA	NA	NA	NA	NA
Zm00001eb368740	NA	NA	2.99309	0.00611831	NA	NA	NA	NA
Zm00001eb369550	NA	NA	NA	NA	4.73832	0.000999866	NA	NA
Zm00001eb369560	2.72121	0.00657306	NA	NA	NA	NA	NA	NA
Zm00001eb371220	NA	NA	3.5609	0.00582172	NA	NA	NA	NA
Zm00001eb374190	NA	NA	3.3767	0.00034153	NA	NA	NA	NA
Zm00001eb374990	NA	NA	NA	NA	NA	NA	-3.01873	0.00437502
Zm00001eb375120	NA	NA	NA	NA	3.38238	0.000611007	NA	NA
Zm00001eb376890	NA	NA	NA	NA	NA	NA	2.70043	0.00948843
Zm00001eb377390	NA	NA	NA	NA	NA	NA	-4.6436	0.0010329
Zm00001eb377410	NA	NA	NA	NA	NA	NA	-3.02349	0.00304516
Zm00001eb378280	NA	NA	-3.67501	5.29174e-05	NA	NA	NA	NA
Zm00001eb379570	NA	NA	-2.76559	0.00579849	NA	NA	NA	NA
Zm00001eb381920	-3.65771	0.000556775	NA	NA	NA	NA	NA	NA
Zm00001eb382790	NA	NA	NA	NA	NA	NA	-4.75851	0.00748924
Zm00001eb383440	-8.33823	0.000523202	NA	NA	NA	NA	NA	NA
Zm00001eb383830	-2.68819	0.00698722	NA	NA	NA	NA	NA	NA
Zm00001eb384900	NA	NA	-2.83614	0.00682936	NA	NA	NA	NA
Zm00001eb388760	NA	NA	-2.79454	0.00769976	NA	NA	NA	NA
Zm00001eb392090	NA	NA	-2.97404	0.00984028	NA	NA	NA	NA
Zm00001eb392630	NA	NA	-3.24635	0.00737514	NA	NA	NA	NA
Zm00001eb393490	NA	NA	3.56413	0.00176635	NA	NA	NA	NA
Zm00001eb394330	NA	NA	-6.1065	5.51562e-07	NA	NA	NA	NA
Zm00001eb394930	NA	NA	-3.06922	0.00315643	NA	NA	NA	NA
Zm00001eb395330	NA	NA	-4.39324	0.00120763	NA	NA	NA	NA
Zm00001eb395360	NA	NA	-3.70044	0.00230871	NA	NA	NA	NA
Zm00001eb397940	NA	NA	-3.86953	0.000369152	NA	NA	NA	NA
Zm00001eb397980	NA	NA	-2.74627	0.00466022	NA	NA	NA	NA
Zm00001eb399150	NA	NA	-3.83896	0.000810837	NA	NA	NA	NA
Zm00001eb400020	NA	NA	-2.93428	0.00337817	NA	NA	NA	NA
Zm00001eb400190	NA	NA	-3.90597	7.0724e-05	NA	NA	NA	NA
Zm00001eb401100	-4.16768	0.000449063	NA	NA	NA	NA	NA	NA
Zm00001eb401330	NA	NA	NA	NA	-5.03653	9.24508e-06	NA	NA
Zm00001eb404170	-4.10702	3.21171e-05	NA	NA	NA	NA	NA	NA
Zm00001eb405160	NA	NA	NA	NA	-5.58247	0.00103299	NA	NA
Zm00001eb406490	NA	NA	-3.63285	0.000104148	NA	NA	NA	NA
Zm00001eb407630	NA	NA	NA	NA	4.36069	0.00484806	NA	NA
Zm00001eb408520	NA	NA	3.31552	0.00338432	NA	NA	NA	NA
Zm00001eb408540	-4.12525	0.00433693	NA	NA	NA	NA	NA	NA
Zm00001eb409030	NA	NA	NA	NA	-5.82796	1.3283e-05	NA	NA
Zm00001eb409700	NA	NA	-2.77041	0.00509292	NA	NA	NA	NA
Zm00001eb409710	NA	NA	-3.45215	0.00154964	NA	NA	NA	NA
Zm00001eb409750	NA	NA	10.8793	2.32165e-09	NA	NA	NA	NA
Zm00001eb410710	NA	NA	NA	NA	NA	NA	-3.53133	0.000428099
Zm00001eb412390	NA	NA	NA	NA	NA	NA	4.59615	0.00016647
Zm00001eb412980	NA	NA	-2.85294	0.00309376	NA	NA	NA	NA
Zm00001eb412990	NA	NA	-2.91014	0.00269926	NA	NA	NA	NA
Zm00001eb414390	NA	NA	NA	NA	NA	NA	-4.68929	6.75329e-07
Zm00001eb414810	NA	NA	NA	NA	3.63216	0.000751983	NA	NA
Zm00001eb414900	NA	NA	-7.91956	0.00234473	NA	NA	NA	NA
Zm00001eb415440	NA	NA	-3.46974	0.00230678	NA	NA	NA	NA
Zm00001eb415520	NA	NA	NA	NA	3.63343	0.000196242	NA	NA
Zm00001eb415720	3.73679	0.000614265	NA	NA	NA	NA	NA	NA
Zm00001eb416920	NA	NA	-4.7461	0.00621432	NA	NA	NA	NA
Zm00001eb418230	NA	NA	-3.75207	0.000387308	NA	NA	NA	NA
Zm00001eb418340	NA	NA	3.158	0.000810837	NA	NA	NA	NA
Zm00001eb418610	NA	NA	-4.38898	2.21871e-06	NA	NA	NA	NA
Zm00001eb420380	NA	NA	-3.67244	0.00122359	NA	NA	NA	NA
Zm00001eb422120	-5.09472	0.00436184	NA	NA	NA	NA	NA	NA
Zm00001eb423100	-3.27002	0.00142164	NA	NA	NA	NA	NA	NA
Zm00001eb426280	NA	NA	-2.85238	0.00757315	NA	NA	NA	NA
Zm00001eb428290	-2.8908	0.00530476	NA	NA	NA	NA	NA	NA
Zm00001eb429420	NA	NA	-3.73108	0.00338432	NA	NA	NA	NA

## Sheet: Table S4
Table S4 GO and KEGG enrichment analysis of the differentially expressed mRNAs between control and treatment
GO enrighment
Type	ID	Description	GeneRatio	BgRatio	pvalue	p.adjust	qvalue	geneID	Count
Biological process	GO:0009628	response to abiotic stimulus	16/72	312/7706	1.8692e-08	4.43001e-06	3.99419e-06	LOC100280131/LOC100274071/LOC100192612/LOC103640631/LOC100501175/LOC542716/LOC542723/LOC100272803/LOC542320/LOC103630699/LOC100282512/LOC542714/LOC100274453/LOC103638672/LOC100283766/LOC100196928	16
	GO:0015979	photosynthesis	9/72	107/7706	5.61796e-07	5.09599e-05	4.59465e-05	LOC100285458/LOC542716/LOC542320/LOC100277775/LOC100282845/LOC103633249/LOC100282512/LOC100285398/LOC100274453	9
	GO:0009266	response to temperature stimulus	9/72	112/7706	8.2957e-07	5.09599e-05	4.59465e-05	LOC100280131/LOC100274071/LOC100192612/LOC100501175/LOC542723/LOC542714/LOC103638672/LOC100283766/LOC100196928	9
	GO:0009765	photosynthesis, light harvesting	5/72	20/7706	8.60082e-07	5.09599e-05	4.59465e-05	LOC542716/LOC542320/LOC100282512/LOC100285398/LOC100274453	5
	GO:0048511	rhythmic process	5/72	24/7706	2.29037e-06	0.000108564	9.78833e-05	LOC100274071/LOC100192612/LOC100501175/LOC100273598/LOC100381542	5
	GO:0009768	photosynthesis, light harvesting in photosystem I	4/72	15/7706	8.84837e-06	0.000349511	0.000315126	LOC542716/LOC542320/LOC100282512/LOC100274453	4
	GO:0007623	circadian rhythm	4/72	22/7706	4.51289e-05	0.00133879	0.00120708	LOC100274071/LOC100192612/LOC100501175/LOC100381542	4
	GO:0019684	photosynthesis, light reaction	5/72	43/7706	4.51911e-05	0.00133879	0.00120708	LOC542716/LOC542320/LOC100282512/LOC100285398/LOC100274453	5
	GO:0042752	regulation of circadian rhythm	3/72	13/7706	0.000209174	0.00528225	0.00476259	LOC100274071/LOC100192612/LOC100501175	3
	GO:0006091	generation of precursor metabolites and energy	8/72	177/7706	0.000225938	0.00528225	0.00476259	LOC542716/LOC542320/LOC100272845/LOC103633249/LOC100282512/LOC100285398/LOC100274453/LOC100278780	8
	GO:0009408	response to heat	5/72	61/7706	0.000245168	0.00528225	0.00476259	LOC100280131/LOC542723/LOC103638672/LOC100283766/LOC100196928	5
	GO:0009416	response to light stimulus	6/72	123/7706	0.000967746	0.019113	0.0172327	LOC542716/LOC100272803/LOC542320/LOC103630699/LOC100282512/LOC100274453	6
	GO:0009314	response to radiation	6/72	125/7706	0.0010527	0.0191915	0.0173034	LOC542716/LOC100272803/LOC542320/LOC103630699/LOC100282512/LOC100274453	6
	GO:0009409	response to cold	4/72	51/7706	0.00125691	0.0212776	0.0191844	LOC100274071/LOC100192612/LOC100501175/LOC542714	4
	GO:0006457	protein folding	6/72	137/7706	0.00168934	0.0266916	0.0240658	LOC103646716/LOC542723/LOC100279586/LOC100277775/LOC100283766/LOC100196928	6
	GO:0006979	response to oxidative stress	6/72	151/7706	0.00276265	0.0409218	0.036896	LOC100192603/LOC542723/LOC100191769/LOC100283766/LOC100278780/LOC100191153	6
Cellular component	GO:0009522	photosystem I	5/59	25/7761	1.01042e-06	4.64794e-05	2.76536e-05	LOC100285458/LOC542716/LOC542320/LOC100282512/LOC100274453	5
	GO:0009521	photosystem	5/59	43/7761	1.64892e-05	0.00037925	0.000225641	LOC100285458/LOC542716/LOC542320/LOC100282512/LOC100274453	5
	GO:0009535	chloroplast thylakoid membrane	5/59	63/7761	0.000107213	0.00108423	0.000645077	LOC100285458/LOC542716/LOC542320/LOC100282512/LOC100274453	5
	GO:0055035	plastid thylakoid membrane	5/59	63/7761	0.000107213	0.00108423	0.000645077	LOC100285458/LOC542716/LOC542320/LOC100282512/LOC100274453	5
	GO:0009523	photosystem II	4/59	34/7761	0.000117851	0.00108423	0.000645077	LOC542716/LOC542320/LOC100282512/LOC100274453	4
	GO:0009534	chloroplast thylakoid	5/59	75/7761	0.000245577	0.00161379	0.000960152	LOC100285458/LOC542716/LOC542320/LOC100282512/LOC100274453	5
	GO:0031976	plastid thylakoid	5/59	75/7761	0.000245577	0.00161379	0.000960152	LOC100285458/LOC542716/LOC542320/LOC100282512/LOC100274453	5
	GO:0042651	thylakoid membrane	5/59	78/7761	0.000295208	0.00169745	0.00100992	LOC100285458/LOC542716/LOC542320/LOC100282512/LOC100274453	5
	GO:0034357	photosynthetic membrane	5/59	88/7761	0.000517005	0.00264247	0.00157218	LOC100285458/LOC542716/LOC542320/LOC100282512/LOC100274453	5
	GO:0009526	plastid envelope	6/59	156/7761	0.00112051	0.00515434	0.00306666	LOC100285458/LOC542716/LOC542320/LOC100282512/LOC542714/LOC100274453	6
	GO:0019867	outer membrane	5/59	112/7761	0.0015411	0.00590754	0.00351478	LOC100285458/LOC542716/LOC542320/LOC100282512/LOC100274453	5
	GO:0031968	organelle outer membrane	5/59	112/7761	0.0015411	0.00590754	0.00351478	LOC100285458/LOC542716/LOC542320/LOC100282512/LOC100274453	5
	GO:0009570	chloroplast stroma	4/59	68/7761	0.00170774	0.00604277	0.00359524	LOC541712/LOC100277775/LOC542714/LOC542686	4
	GO:0009532	plastid stroma	4/59	71/7761	0.00200333	0.00619327	0.00368478	LOC541712/LOC100277775/LOC542714/LOC542686	4
	GO:0009579	thylakoid	6/59	175/7761	0.00201954	0.00619327	0.00368478	LOC103646716/LOC100285458/LOC542716/LOC542320/LOC100282512/LOC100274453	6
	GO:0042170	plastid membrane	5/59	133/7761	0.00327085	0.00940368	0.00559487	LOC100285458/LOC542716/LOC542320/LOC100282512/LOC100274453	5
	GO:0005576	extracellular region	7/59	272/7761	0.00431333	0.0116714	0.00694405	LOC541908/LOC100194192/LOC100192603/LOC100191769/LOC100191153/LOC542059/LOC103641262	7
	GO:0009507	chloroplast	9/59	449/7761	0.00635518	0.016241	0.00966285	LOC100285458/LOC542716/LOC541712/LOC542320/LOC100277775/LOC100282512/LOC542714/LOC100274453/LOC542686	9
Molecular function	GO:0046906	tetrapyrrole binding	12/79	227/8845	6.85128e-07	8.42707e-05	7.50035e-05	LOC100192603/LOC103635519/LOC100281181/LOC542716/LOC542320/LOC100191769/LOC100274473/LOC100284998/LOC100279973/LOC100282512/LOC100274453/LOC100191153	12
	GO:0016168	chlorophyll binding	4/79	16/8845	9.88893e-06	0.000608169	0.000541289	LOC542716/LOC542320/LOC100282512/LOC100274453	4
	GO:0016705	oxidoreductase activity, acting on paired donors, with incorporation or reduction of molecular oxygen	9/79	185/8845	3.67768e-05	0.00150785	0.00134203	LOC103635519/LOC100281181/LOC100274473/LOC100284998/LOC103627438/LOC100279973/LOC100382364/LOC103633147/LOC100283644	9
	GO:0020037	heme binding	8/79	211/8845	0.000559967	0.017219	0.0153254	LOC100192603/LOC103635519/LOC100281181/LOC100191769/LOC100274473/LOC100284998/LOC100279973/LOC100191153	8
	GO:0004497	monooxygenase activity	6/79	151/8845	0.00223551	0.0479794	0.0427031	LOC103635519/LOC100281181/LOC100274473/LOC100284998/LOC100279973/LOC103633147	6
	GO:0016706	2-oxoglutarate-dependent dioxygenase activity	3/79	30/8845	0.00234046	0.0479794	0.0427031	LOC103627438/LOC100382364/LOC100283644	3
KEGG enrichment
Category	Subcategory	ID	Description	GeneRatio	BgRatio	pvalue	qvalue	Entrez GeneID	Count
Metabolism	Energy metabolism	zma00196	Photosynthesis - antenna proteins	4/37	16/3668	1.46367878844944e-05	0.000400586	542716/542320/100282512/100274453	4
Organismal Systems	Environmental adaptation	zma04712	Circadian rhythm - plant	4/37	37/3668	0.000456441445646576	0.00624604	100383277/100272803/100281091/100273598	4

## Sheet: Table S5
Table S5 Gene clusters revealed through WGNA analysis, associated with the low temperature treatment and with the tolerant genotype, and the significant genes belonging to them
Modules associated with the low-temperature treatment				Modules associated with the tolerant genotype
Ensembl gene ID	Gene cluster	p-value		Ensembl gene ID	Gene cluster	p-value
Zm00001eb001290	Module 1	0.00535333		Zm00001eb001520	Module 1	0.0467382
Zm00001eb001710	Module 1	0.0305233		Zm00001eb008640	Module 1	0.0348955
Zm00001eb002000	Module 1	0.00493727		Zm00001eb015900	Module 1	0.0465719
Zm00001eb002220	Module 1	0.00105523		Zm00001eb016590	Module 1	0.0470015
Zm00001eb002420	Module 1	0.00468626		Zm00001eb026260	Module 1	0.0466557
Zm00001eb002640	Module 1	0.0211075		Zm00001eb035720	Module 1	0.0259925
Zm00001eb002940	Module 1	0.00895211		Zm00001eb096990	Module 1	0.0372211
Zm00001eb003870	Module 1	0.0302688		Zm00001eb102550	Module 1	0.0490087
Zm00001eb004540	Module 1	0.0259578		Zm00001eb128810	Module 1	0.0421696
Zm00001eb005120	Module 1	0.0262656		Zm00001eb163120	Module 1	0.0440903
Zm00001eb005280	Module 1	0.01366		Zm00001eb191400	Module 1	0.0333537
Zm00001eb005660	Module 1	0.0284236		Zm00001eb222330	Module 1	0.0468458
Zm00001eb006020	Module 1	0.00548206		Zm00001eb248450	Module 1	0.0409849
Zm00001eb006380	Module 1	0.026016		Zm00001eb254960	Module 1	0.0288356
Zm00001eb006920	Module 1	0.00284929		Zm00001eb259150	Module 1	0.0240389
Zm00001eb007010	Module 1	0.0100964		Zm00001eb294600	Module 1	0.0247511
Zm00001eb007860	Module 1	0.0385488		Zm00001eb334920	Module 1	0.0486101
Zm00001eb008070	Module 1	0.00353421		Zm00001eb344810	Module 1	0.0461635
Zm00001eb008400	Module 1	0.0403281		Zm00001eb374920	Module 1	0.0410598
Zm00001eb008480	Module 1	0.0246455		Zm00001eb389780	Module 1	0.0423856
Zm00001eb008520	Module 1	0.0303343		Zm00001eb400580	Module 1	0.0478534
Zm00001eb008550	Module 1	0.000604008		Zm00001eb417990	Module 1	0.0499342
Zm00001eb008610	Module 1	0.000653054		Zm00001eb421480	Module 1	0.0362475
Zm00001eb009240	Module 1	0.0407372		Zm00001eb002480	Module 2	0.0414776
Zm00001eb009920	Module 1	0.0229025		Zm00001eb045960	Module 2	0.0454469
Zm00001eb009990	Module 1	0.00479783		Zm00001eb063190	Module 2	0.0373303
Zm00001eb010300	Module 1	0.0148958		Zm00001eb066140	Module 2	0.0452956
Zm00001eb010700	Module 1	0.016326		Zm00001eb069160	Module 2	0.0334339
Zm00001eb010710	Module 1	0.0184101		Zm00001eb094570	Module 2	0.0416087
Zm00001eb011530	Module 1	0.027897		Zm00001eb102690	Module 2	0.0293568
Zm00001eb011800	Module 1	0.0238452		Zm00001eb256660	Module 2	0.0378369
Zm00001eb011830	Module 1	0.0209268		Zm00001eb257450	Module 2	0.0351727
Zm00001eb012220	Module 1	0.017663		Zm00001eb289070	Module 2	0.0261802
Zm00001eb012770	Module 1	0.00497013		Zm00001eb325010	Module 2	0.0410501
Zm00001eb012980	Module 1	0.0139831		Zm00001eb327840	Module 2	0.0293559
Zm00001eb013020	Module 1	0.0356643		Zm00001eb350120	Module 2	0.0433882
Zm00001eb013080	Module 1	0.0253963		Zm00001eb426230	Module 2	0.0225048
Zm00001eb013510	Module 1	0.00302854
Zm00001eb013690	Module 1	0.0232708
Zm00001eb013900	Module 1	0.0146446
Zm00001eb015290	Module 1	0.0042246
Zm00001eb015330	Module 1	0.0165045
Zm00001eb015420	Module 1	0.00340897
Zm00001eb015470	Module 1	0.00142134
Zm00001eb015730	Module 1	0.00433247
Zm00001eb015800	Module 1	0.00634123
Zm00001eb015940	Module 1	0.00290407
Zm00001eb016240	Module 1	0.0439793
Zm00001eb016440	Module 1	0.0456563
Zm00001eb016460	Module 1	0.0305706
Zm00001eb016670	Module 1	0.0119905
Zm00001eb016880	Module 1	0.00142732
Zm00001eb016920	Module 1	0.00114974
Zm00001eb017310	Module 1	0.0163414
Zm00001eb018610	Module 1	0.0193121
Zm00001eb018980	Module 1	0.00302499
Zm00001eb019390	Module 1	0.000100824
Zm00001eb019460	Module 1	0.000261626
Zm00001eb019510	Module 1	0.000393589
Zm00001eb019640	Module 1	0.0028917
Zm00001eb019770	Module 1	0.0155178
Zm00001eb019930	Module 1	0.000268447
Zm00001eb020360	Module 1	0.00264472
Zm00001eb020780	Module 1	0.00993079
Zm00001eb021170	Module 1	0.049174
Zm00001eb021660	Module 1	0.0299769
Zm00001eb022160	Module 1	0.0243947
Zm00001eb022630	Module 1	0.000366843
Zm00001eb023020	Module 1	0.000717035
Zm00001eb023100	Module 1	0.00276398
Zm00001eb023500	Module 1	0.0245442
Zm00001eb023650	Module 1	0.0184563
Zm00001eb023730	Module 1	0.0369349
Zm00001eb023970	Module 1	0.0287146
Zm00001eb024120	Module 1	0.0324879
Zm00001eb024280	Module 1	0.0104546
Zm00001eb024550	Module 1	0.027228
Zm00001eb025290	Module 1	0.0295222
Zm00001eb025640	Module 1	0.0258207
Zm00001eb025860	Module 1	0.0110141
Zm00001eb026810	Module 1	0.00083116
Zm00001eb026940	Module 1	0.0347681
Zm00001eb027800	Module 1	0.0329871
Zm00001eb027960	Module 1	0.0103017
Zm00001eb028460	Module 1	0.0214849
Zm00001eb028740	Module 1	0.0312782
Zm00001eb028750	Module 1	0.00733271
Zm00001eb029580	Module 1	0.000931181
Zm00001eb030050	Module 1	0.0456968
Zm00001eb030190	Module 1	0.000584296
Zm00001eb030440	Module 1	0.048212
Zm00001eb030880	Module 1	0.0161343
Zm00001eb031280	Module 1	0.002241
Zm00001eb031360	Module 1	0.0244919
Zm00001eb031520	Module 1	0.0332413
Zm00001eb032930	Module 1	0.0175359
Zm00001eb033160	Module 1	0.0245237
Zm00001eb034010	Module 1	0.00707236
Zm00001eb034040	Module 1	0.00126419
Zm00001eb034700	Module 1	0.000269603
Zm00001eb036470	Module 1	0.0102328
Zm00001eb036790	Module 1	0.0283446
Zm00001eb036900	Module 1	0.000779947
Zm00001eb037420	Module 1	0.0243452
Zm00001eb037680	Module 1	0.0243526
Zm00001eb038560	Module 1	0.0338509
Zm00001eb039400	Module 1	0.00944758
Zm00001eb039590	Module 1	0.0156138
Zm00001eb039620	Module 1	0.00129676
Zm00001eb039670	Module 1	0.00247497
Zm00001eb039920	Module 1	0.0104819
Zm00001eb040740	Module 1	0.0162
Zm00001eb041340	Module 1	0.032632
Zm00001eb041730	Module 1	0.02224
Zm00001eb042400	Module 1	0.00614837
Zm00001eb042730	Module 1	0.0301227
Zm00001eb042830	Module 1	0.0201726
Zm00001eb043150	Module 1	0.00754057
Zm00001eb043390	Module 1	0.00504867
Zm00001eb043440	Module 1	0.0290171
Zm00001eb043930	Module 1	0.01107
Zm00001eb044040	Module 1	0.0362861
Zm00001eb044130	Module 1	0.0095388
Zm00001eb044210	Module 1	0.00581942
Zm00001eb044640	Module 1	0.0344837
Zm00001eb044880	Module 1	0.0117364
Zm00001eb045320	Module 1	0.00170283
Zm00001eb045890	Module 1	0.000972854
Zm00001eb046340	Module 1	0.0280252
Zm00001eb046440	Module 1	0.0284378
Zm00001eb048140	Module 1	0.037643
Zm00001eb048320	Module 1	0.00692039
Zm00001eb049080	Module 1	0.00235639
Zm00001eb049570	Module 1	0.0484735
Zm00001eb049800	Module 1	0.0497365
Zm00001eb049950	Module 1	0.000286379
Zm00001eb050060	Module 1	0.010181
Zm00001eb050350	Module 1	0.00146563
Zm00001eb051160	Module 1	0.0429563
Zm00001eb051610	Module 1	0.00867247
Zm00001eb051910	Module 1	0.000690266
Zm00001eb052010	Module 1	0.0408324
Zm00001eb052100	Module 1	0.0062007
Zm00001eb052220	Module 1	0.0151363
Zm00001eb052640	Module 1	0.0307395
Zm00001eb052680	Module 1	0.00870508
Zm00001eb052870	Module 1	0.00302488
Zm00001eb052940	Module 1	0.000808473
Zm00001eb053790	Module 1	0.0121155
Zm00001eb054210	Module 1	0.0140058
Zm00001eb054250	Module 1	0.00733086
Zm00001eb055470	Module 1	0.0214751
Zm00001eb056050	Module 1	0.0123875
Zm00001eb056510	Module 1	0.0246345
Zm00001eb056860	Module 1	0.00787378
Zm00001eb057430	Module 1	0.00795499
Zm00001eb058150	Module 1	0.0221432
Zm00001eb058330	Module 1	0.00341834
Zm00001eb058940	Module 1	0.0214985
Zm00001eb058980	Module 1	0.0129783
Zm00001eb060010	Module 1	0.0280952
Zm00001eb060330	Module 1	0.0394795
Zm00001eb060580	Module 1	0.0282466
Zm00001eb060760	Module 1	0.0100905
Zm00001eb060780	Module 1	0.0389925
Zm00001eb061350	Module 1	0.00104295
Zm00001eb061360	Module 1	0.011897
Zm00001eb061570	Module 1	0.000982702
Zm00001eb062560	Module 1	0.0280631
Zm00001eb062720	Module 1	0.0340087
Zm00001eb063130	Module 1	0.0139073
Zm00001eb063360	Module 1	0.0429245
Zm00001eb063660	Module 1	0.00223967
Zm00001eb063990	Module 1	0.000464745
Zm00001eb064000	Module 1	0.0202009
Zm00001eb064310	Module 1	0.00777731
Zm00001eb065100	Module 1	0.0451332
Zm00001eb066180	Module 1	0.0245006
Zm00001eb066640	Module 1	0.00144267
Zm00001eb066980	Module 1	0.0288563
Zm00001eb066990	Module 1	0.0223183
Zm00001eb067340	Module 1	0.0490135
Zm00001eb067440	Module 1	0.00558173
Zm00001eb067540	Module 1	0.0312143
Zm00001eb068020	Module 1	0.02557
Zm00001eb068040	Module 1	0.0328245
Zm00001eb068520	Module 1	0.0273719
Zm00001eb068850	Module 1	0.0185659
Zm00001eb069280	Module 1	0.0407598
Zm00001eb069360	Module 1	0.0209006
Zm00001eb070130	Module 1	0.0376844
Zm00001eb070310	Module 1	0.0245349
Zm00001eb070360	Module 1	0.0120419
Zm00001eb070750	Module 1	0.0321319
Zm00001eb070950	Module 1	0.0309314
Zm00001eb071100	Module 1	0.00837975
Zm00001eb071540	Module 1	0.0245454
Zm00001eb072000	Module 1	0.0176811
Zm00001eb072570	Module 1	0.00209912
Zm00001eb072870	Module 1	0.00295968
Zm00001eb073240	Module 1	0.0221684
Zm00001eb074060	Module 1	0.0185579
Zm00001eb074580	Module 1	0.00912502
Zm00001eb074650	Module 1	0.0446406
Zm00001eb076560	Module 1	0.0469736
Zm00001eb076780	Module 1	0.0423177
Zm00001eb077490	Module 1	5.78252e-05
Zm00001eb078150	Module 1	0.00102616
Zm00001eb078580	Module 1	0.0102149
Zm00001eb079270	Module 1	0.0440492
Zm00001eb079540	Module 1	0.0066447
Zm00001eb080420	Module 1	0.004578
Zm00001eb080570	Module 1	0.00787147
Zm00001eb080700	Module 1	0.00918021
Zm00001eb081070	Module 1	0.000142407
Zm00001eb081650	Module 1	0.0110675
Zm00001eb081700	Module 1	0.00960907
Zm00001eb081720	Module 1	0.0171297
Zm00001eb082470	Module 1	0.0250435
Zm00001eb082500	Module 1	0.000313929
Zm00001eb082760	Module 1	0.00224823
Zm00001eb082850	Module 1	0.020509
Zm00001eb082860	Module 1	0.0433224
Zm00001eb085100	Module 1	0.0048481
Zm00001eb085110	Module 1	0.0139527
Zm00001eb085130	Module 1	0.000173753
Zm00001eb085610	Module 1	0.0256545
Zm00001eb085730	Module 1	0.0454253
Zm00001eb085760	Module 1	0.00923127
Zm00001eb085850	Module 1	0.0335511
Zm00001eb085870	Module 1	0.00411037
Zm00001eb085940	Module 1	0.0003922
Zm00001eb085950	Module 1	0.00794127
Zm00001eb086340	Module 1	0.0292769
Zm00001eb086400	Module 1	0.0146515
Zm00001eb086720	Module 1	0.00917607
Zm00001eb086840	Module 1	0.0185963
Zm00001eb086880	Module 1	0.0053637
Zm00001eb087060	Module 1	0.0129588
Zm00001eb088960	Module 1	0.00721153
Zm00001eb089250	Module 1	0.00015694
Zm00001eb089790	Module 1	0.00075998
Zm00001eb090730	Module 1	0.0077623
Zm00001eb091180	Module 1	0.0472173
Zm00001eb091270	Module 1	0.0021306
Zm00001eb091710	Module 1	0.0160314
Zm00001eb091870	Module 1	0.0311688
Zm00001eb091900	Module 1	0.0206192
Zm00001eb092590	Module 1	0.00412756
Zm00001eb093290	Module 1	0.00663377
Zm00001eb093390	Module 1	0.0470872
Zm00001eb094730	Module 1	0.000287107
Zm00001eb094910	Module 1	0.0463793
Zm00001eb095190	Module 1	0.0165703
Zm00001eb095230	Module 1	0.00199726
Zm00001eb095240	Module 1	0.0476995
Zm00001eb095260	Module 1	0.00852357
Zm00001eb095440	Module 1	0.00759792
Zm00001eb095510	Module 1	0.00349503
Zm00001eb096310	Module 1	0.0294949
Zm00001eb096970	Module 1	0.00614451
Zm00001eb097080	Module 1	0.0442048
Zm00001eb098540	Module 1	0.0312863
Zm00001eb098580	Module 1	0.0136468
Zm00001eb098770	Module 1	0.00411659
Zm00001eb099100	Module 1	0.0171732
Zm00001eb099810	Module 1	0.0343479
Zm00001eb100440	Module 1	0.00669052
Zm00001eb100450	Module 1	0.0230586
Zm00001eb102380	Module 1	0.0380653
Zm00001eb102430	Module 1	0.0022994
Zm00001eb102740	Module 1	0.0141271
Zm00001eb102760	Module 1	0.0129663
Zm00001eb103210	Module 1	0.016152
Zm00001eb104210	Module 1	0.0353382
Zm00001eb104290	Module 1	0.0491606
Zm00001eb104370	Module 1	0.0299836
Zm00001eb104460	Module 1	0.00654471
Zm00001eb104630	Module 1	0.00695041
Zm00001eb104960	Module 1	0.00207198
Zm00001eb105120	Module 1	0.0103863
Zm00001eb105510	Module 1	0.000287171
Zm00001eb105750	Module 1	0.0178777
Zm00001eb106150	Module 1	0.0102312
Zm00001eb106500	Module 1	0.0153437
Zm00001eb106580	Module 1	0.0344462
Zm00001eb107110	Module 1	0.0243936
Zm00001eb107400	Module 1	0.0164891
Zm00001eb107490	Module 1	0.0229449
Zm00001eb108410	Module 1	0.00680799
Zm00001eb109200	Module 1	0.00780583
Zm00001eb109330	Module 1	0.015752
Zm00001eb109360	Module 1	0.00633027
Zm00001eb109610	Module 1	0.0224404
Zm00001eb111720	Module 1	0.0213153
Zm00001eb111810	Module 1	0.00416179
Zm00001eb114120	Module 1	0.00127019
Zm00001eb116280	Module 1	0.00211465
Zm00001eb116370	Module 1	0.00866483
Zm00001eb116770	Module 1	0.013662
Zm00001eb117890	Module 1	0.00270596
Zm00001eb118790	Module 1	0.0331561
Zm00001eb119880	Module 1	0.0224913
Zm00001eb120030	Module 1	0.0214895
Zm00001eb121480	Module 1	0.021602
Zm00001eb121870	Module 1	0.0351313
Zm00001eb122120	Module 1	0.0436461
Zm00001eb122350	Module 1	0.00994113
Zm00001eb122720	Module 1	0.0408835
Zm00001eb123460	Module 1	0.0306866
Zm00001eb123620	Module 1	0.0371568
Zm00001eb124410	Module 1	0.000520458
Zm00001eb125200	Module 1	0.0315963
Zm00001eb125450	Module 1	0.0168595
Zm00001eb127430	Module 1	0.0414622
Zm00001eb127690	Module 1	0.00135653
Zm00001eb128090	Module 1	0.022201
Zm00001eb128260	Module 1	0.00683496
Zm00001eb128890	Module 1	0.0211335
Zm00001eb128990	Module 1	0.00852517
Zm00001eb130220	Module 1	0.0138291
Zm00001eb131160	Module 1	0.00202167
Zm00001eb131360	Module 1	0.00209813
Zm00001eb131470	Module 1	0.0101528
Zm00001eb132910	Module 1	0.0179382
Zm00001eb135220	Module 1	0.0324827
Zm00001eb136630	Module 1	0.00548831
Zm00001eb136920	Module 1	0.0460607
Zm00001eb137150	Module 1	0.00662121
Zm00001eb137170	Module 1	0.00118352
Zm00001eb137740	Module 1	0.046833
Zm00001eb138260	Module 1	0.0250723
Zm00001eb138330	Module 1	0.00414282
Zm00001eb138410	Module 1	0.00262307
Zm00001eb138610	Module 1	0.0047773
Zm00001eb138690	Module 1	0.00381128
Zm00001eb138900	Module 1	0.016502
Zm00001eb139050	Module 1	0.047939
Zm00001eb139270	Module 1	0.0405328
Zm00001eb139800	Module 1	0.00957293
Zm00001eb140040	Module 1	0.00723154
Zm00001eb140090	Module 1	0.000196106
Zm00001eb142430	Module 1	0.000789715
Zm00001eb142870	Module 1	0.0110548
Zm00001eb144650	Module 1	0.0378832
Zm00001eb144760	Module 1	0.0446917
Zm00001eb145570	Module 1	0.0164322
Zm00001eb145640	Module 1	0.011319
Zm00001eb145660	Module 1	0.0470432
Zm00001eb145800	Module 1	0.00088311
Zm00001eb145970	Module 1	0.00404386
Zm00001eb146610	Module 1	0.0295977
Zm00001eb146840	Module 1	0.0297785
Zm00001eb146970	Module 1	0.0271796
Zm00001eb147330	Module 1	0.0228686
Zm00001eb147550	Module 1	0.00773424
Zm00001eb147610	Module 1	0.0106797
Zm00001eb147900	Module 1	0.00337376
Zm00001eb148120	Module 1	0.00196141
Zm00001eb148750	Module 1	0.0410954
Zm00001eb148930	Module 1	0.00342187
Zm00001eb148950	Module 1	0.0123189
Zm00001eb149730	Module 1	0.0122325
Zm00001eb149940	Module 1	0.039072
Zm00001eb150090	Module 1	0.0307187
Zm00001eb150160	Module 1	0.0394786
Zm00001eb150180	Module 1	0.00817738
Zm00001eb151050	Module 1	0.0329529
Zm00001eb151270	Module 1	0.000961381
Zm00001eb151450	Module 1	0.0470412
Zm00001eb151480	Module 1	0.0469724
Zm00001eb153560	Module 1	0.0135626
Zm00001eb153620	Module 1	0.00908989
Zm00001eb154280	Module 1	0.0468264
Zm00001eb154530	Module 1	0.00470716
Zm00001eb155000	Module 1	0.00157061
Zm00001eb156340	Module 1	0.0299179
Zm00001eb156450	Module 1	0.0136065
Zm00001eb157060	Module 1	0.0141844
Zm00001eb157070	Module 1	0.0176769
Zm00001eb157120	Module 1	0.0122866
Zm00001eb159180	Module 1	0.00625242
Zm00001eb159630	Module 1	0.00283262
Zm00001eb159680	Module 1	0.000355438
Zm00001eb159780	Module 1	0.0359471
Zm00001eb159790	Module 1	0.0145222
Zm00001eb160340	Module 1	0.021113
Zm00001eb160740	Module 1	0.000871477
Zm00001eb161310	Module 1	0.00180791
Zm00001eb161820	Module 1	0.0155763
Zm00001eb161950	Module 1	0.0478054
Zm00001eb163330	Module 1	0.0333498
Zm00001eb163350	Module 1	0.000621135
Zm00001eb163700	Module 1	0.0279888
Zm00001eb164150	Module 1	0.038863
Zm00001eb164650	Module 1	0.00285431
Zm00001eb165120	Module 1	0.0123746
Zm00001eb165770	Module 1	0.000129799
Zm00001eb166180	Module 1	0.00590921
Zm00001eb167210	Module 1	0.0145624
Zm00001eb167660	Module 1	0.00501863
Zm00001eb168750	Module 1	0.000536279
Zm00001eb169410	Module 1	0.0264959
Zm00001eb169520	Module 1	0.0273812
Zm00001eb169680	Module 1	0.0284804
Zm00001eb169790	Module 1	0.00691082
Zm00001eb172130	Module 1	0.0360315
Zm00001eb172280	Module 1	0.0121617
Zm00001eb173130	Module 1	0.0484772
Zm00001eb173180	Module 1	0.00714979
Zm00001eb173790	Module 1	0.023699
Zm00001eb174210	Module 1	0.0158265
Zm00001eb174480	Module 1	0.00489339
Zm00001eb174990	Module 1	0.0280276
Zm00001eb175200	Module 1	0.00594648
Zm00001eb175220	Module 1	0.0107712
Zm00001eb175490	Module 1	0.00223527
Zm00001eb176210	Module 1	0.00411698
Zm00001eb176360	Module 1	0.00543562
Zm00001eb176740	Module 1	0.0116731
Zm00001eb176900	Module 1	0.0032078
Zm00001eb176950	Module 1	0.0463757
Zm00001eb177190	Module 1	0.0191298
Zm00001eb177440	Module 1	0.0169548
Zm00001eb177850	Module 1	0.00280912
Zm00001eb178030	Module 1	0.0316814
Zm00001eb178140	Module 1	0.0390327
Zm00001eb178620	Module 1	0.0166565
Zm00001eb179940	Module 1	0.00850201
Zm00001eb180950	Module 1	0.0469081
Zm00001eb181160	Module 1	0.00259346
Zm00001eb181430	Module 1	0.0116604
Zm00001eb181510	Module 1	0.00166397
Zm00001eb181710	Module 1	0.00306681
Zm00001eb181850	Module 1	0.000281056
Zm00001eb182680	Module 1	0.0164447
Zm00001eb182750	Module 1	0.0409377
Zm00001eb183380	Module 1	0.0219674
Zm00001eb183410	Module 1	0.028098
Zm00001eb183420	Module 1	0.0336984
Zm00001eb183430	Module 1	0.0165662
Zm00001eb183490	Module 1	0.0324954
Zm00001eb183580	Module 1	0.0349925
Zm00001eb184040	Module 1	0.0299888
Zm00001eb184150	Module 1	0.0468946
Zm00001eb184570	Module 1	0.0497493
Zm00001eb184850	Module 1	0.0276961
Zm00001eb185070	Module 1	0.00458833
Zm00001eb185530	Module 1	0.000694687
Zm00001eb185540	Module 1	0.00230591
Zm00001eb185950	Module 1	0.00172711
Zm00001eb186320	Module 1	0.00155657
Zm00001eb186330	Module 1	0.00374324
Zm00001eb187240	Module 1	0.00109025
Zm00001eb187280	Module 1	0.0425667
Zm00001eb187900	Module 1	0.00717139
Zm00001eb188040	Module 1	0.0438489
Zm00001eb188720	Module 1	0.0448389
Zm00001eb188770	Module 1	0.027923
Zm00001eb189260	Module 1	0.0334799
Zm00001eb189380	Module 1	0.0135073
Zm00001eb190060	Module 1	0.000815166
Zm00001eb190410	Module 1	0.0140135
Zm00001eb190960	Module 1	0.0180924
Zm00001eb191320	Module 1	0.0346834
Zm00001eb191370	Module 1	0.000219018
Zm00001eb191550	Module 1	0.0327293
Zm00001eb191890	Module 1	0.00287799
Zm00001eb192060	Module 1	0.0386604
Zm00001eb192200	Module 1	0.0270496
Zm00001eb192500	Module 1	0.00298319
Zm00001eb192630	Module 1	0.0306215
Zm00001eb193180	Module 1	0.039776
Zm00001eb193830	Module 1	0.00776478
Zm00001eb193970	Module 1	0.000244589
Zm00001eb194200	Module 1	0.0324254
Zm00001eb194920	Module 1	0.0114329
Zm00001eb196060	Module 1	0.0222107
Zm00001eb196190	Module 1	0.00278844
Zm00001eb196400	Module 1	0.012391
Zm00001eb196640	Module 1	0.0232086
Zm00001eb198180	Module 1	0.00352743
Zm00001eb198420	Module 1	0.0468119
Zm00001eb198560	Module 1	0.0182017
Zm00001eb198720	Module 1	0.0274807
Zm00001eb198750	Module 1	0.000106438
Zm00001eb198820	Module 1	0.0439931
Zm00001eb199670	Module 1	0.00947048
Zm00001eb201080	Module 1	0.019221
Zm00001eb202460	Module 1	0.0200712
Zm00001eb202580	Module 1	0.00354956
Zm00001eb202590	Module 1	0.0253476
Zm00001eb203280	Module 1	0.0194845
Zm00001eb203340	Module 1	0.00546119
Zm00001eb203570	Module 1	0.0171844
Zm00001eb203850	Module 1	0.00681015
Zm00001eb203990	Module 1	0.01538
Zm00001eb204910	Module 1	0.0246909
Zm00001eb204920	Module 1	0.0101255
Zm00001eb204950	Module 1	0.00416025
Zm00001eb205160	Module 1	0.00960512
Zm00001eb205190	Module 1	0.024175
Zm00001eb206000	Module 1	0.0206643
Zm00001eb207380	Module 1	0.0268726
Zm00001eb207530	Module 1	0.021134
Zm00001eb207560	Module 1	0.020933
Zm00001eb207780	Module 1	0.00645038
Zm00001eb209350	Module 1	0.0412193
Zm00001eb209380	Module 1	0.0079121
Zm00001eb210500	Module 1	0.0328235
Zm00001eb210800	Module 1	0.0047429
Zm00001eb211090	Module 1	0.0487187
Zm00001eb211130	Module 1	0.0212389
Zm00001eb211460	Module 1	0.0374988
Zm00001eb212030	Module 1	0.042663
Zm00001eb212040	Module 1	0.0044258
Zm00001eb212470	Module 1	0.0495982
Zm00001eb212550	Module 1	0.0263687
Zm00001eb212720	Module 1	0.0163313
Zm00001eb212750	Module 1	0.0181769
Zm00001eb212810	Module 1	0.0108256
Zm00001eb212900	Module 1	0.00651411
Zm00001eb213080	Module 1	0.0492139
Zm00001eb215300	Module 1	0.0261092
Zm00001eb215430	Module 1	0.0418219
Zm00001eb215470	Module 1	0.0266997
Zm00001eb215780	Module 1	0.0361623
Zm00001eb215860	Module 1	0.00577303
Zm00001eb216020	Module 1	0.00575462
Zm00001eb216180	Module 1	0.0197914
Zm00001eb216420	Module 1	0.0214216
Zm00001eb216620	Module 1	0.0266053
Zm00001eb216680	Module 1	0.0103862
Zm00001eb216690	Module 1	0.0283477
Zm00001eb216830	Module 1	0.00152411
Zm00001eb217140	Module 1	0.0429927
Zm00001eb217930	Module 1	0.00329021
Zm00001eb217950	Module 1	0.0110839
Zm00001eb218510	Module 1	0.0322009
Zm00001eb218770	Module 1	0.033836
Zm00001eb218980	Module 1	0.0255682
Zm00001eb219270	Module 1	0.0212124
Zm00001eb219490	Module 1	0.0175672
Zm00001eb219500	Module 1	0.020635
Zm00001eb219570	Module 1	0.00142745
Zm00001eb219960	Module 1	0.0195674
Zm00001eb220630	Module 1	0.00287531
Zm00001eb220650	Module 1	0.0497578
Zm00001eb220770	Module 1	0.00727555
Zm00001eb220910	Module 1	0.0483077
Zm00001eb220970	Module 1	0.015139
Zm00001eb221620	Module 1	0.00324581
Zm00001eb222060	Module 1	0.00264083
Zm00001eb222240	Module 1	0.0187189
Zm00001eb222270	Module 1	0.0111932
Zm00001eb222320	Module 1	0.00365474
Zm00001eb222620	Module 1	0.0371477
Zm00001eb222730	Module 1	0.0201859
Zm00001eb223210	Module 1	0.0155481
Zm00001eb223490	Module 1	0.0441232
Zm00001eb223810	Module 1	0.018474
Zm00001eb224010	Module 1	0.00219014
Zm00001eb224070	Module 1	0.0158698
Zm00001eb224250	Module 1	0.0371725
Zm00001eb224520	Module 1	0.0324601
Zm00001eb224910	Module 1	0.0229132
Zm00001eb225010	Module 1	0.00447161
Zm00001eb225610	Module 1	0.0103637
Zm00001eb226560	Module 1	0.0347759
Zm00001eb226640	Module 1	0.0136158
Zm00001eb226710	Module 1	0.000139518
Zm00001eb226990	Module 1	0.046095
Zm00001eb227310	Module 1	0.0248637
Zm00001eb228070	Module 1	0.0442386
Zm00001eb228960	Module 1	0.0381304
Zm00001eb229140	Module 1	0.00339058
Zm00001eb230050	Module 1	0.013058
Zm00001eb230780	Module 1	0.00553108
Zm00001eb231110	Module 1	0.00458699
Zm00001eb231220	Module 1	0.00475514
Zm00001eb231330	Module 1	0.0289609
Zm00001eb232230	Module 1	0.0277803
Zm00001eb232640	Module 1	0.00701347
Zm00001eb232800	Module 1	0.0305022
Zm00001eb233000	Module 1	0.04571
Zm00001eb233140	Module 1	0.0314218
Zm00001eb233490	Module 1	0.00195394
Zm00001eb233650	Module 1	0.0471608
Zm00001eb233730	Module 1	0.0466915
Zm00001eb233830	Module 1	0.00780315
Zm00001eb234240	Module 1	0.00252146
Zm00001eb234600	Module 1	0.00934304
Zm00001eb235620	Module 1	0.0123854
Zm00001eb235950	Module 1	0.000762323
Zm00001eb236440	Module 1	0.0025874
Zm00001eb236650	Module 1	0.00580924
Zm00001eb237050	Module 1	0.0294468
Zm00001eb237200	Module 1	0.0417187
Zm00001eb237820	Module 1	0.0038319
Zm00001eb238320	Module 1	0.0288607
Zm00001eb238900	Module 1	0.00152076
Zm00001eb238940	Module 1	0.00179667
Zm00001eb239450	Module 1	0.0226156
Zm00001eb240190	Module 1	0.0112742
Zm00001eb240760	Module 1	0.0154052
Zm00001eb241690	Module 1	0.000362955
Zm00001eb241790	Module 1	0.0471004
Zm00001eb242920	Module 1	0.0482163
Zm00001eb243140	Module 1	0.000821368
Zm00001eb243420	Module 1	0.00511106
Zm00001eb244510	Module 1	0.00154656
Zm00001eb245380	Module 1	0.0362928
Zm00001eb245640	Module 1	0.000438194
Zm00001eb245760	Module 1	0.00716896
Zm00001eb246000	Module 1	0.028762
Zm00001eb246070	Module 1	0.0201627
Zm00001eb246330	Module 1	0.00650396
Zm00001eb246800	Module 1	0.0247875
Zm00001eb247350	Module 1	0.039906
Zm00001eb247590	Module 1	0.00949983
Zm00001eb247840	Module 1	0.00269652
Zm00001eb248620	Module 1	0.037831
Zm00001eb248990	Module 1	0.0420076
Zm00001eb250180	Module 1	0.0162593
Zm00001eb250520	Module 1	0.0287292
Zm00001eb250650	Module 1	0.0386596
Zm00001eb250670	Module 1	0.0465305
Zm00001eb251180	Module 1	0.00370751
Zm00001eb251400	Module 1	0.03552
Zm00001eb252830	Module 1	0.0351406
Zm00001eb253090	Module 1	0.00385756
Zm00001eb253120	Module 1	0.000777154
Zm00001eb253150	Module 1	0.0103659
Zm00001eb253330	Module 1	0.0439596
Zm00001eb253530	Module 1	0.00297002
Zm00001eb253690	Module 1	0.0171175
Zm00001eb255720	Module 1	0.0475796
Zm00001eb256370	Module 1	0.00661278
Zm00001eb257160	Module 1	0.00956611
Zm00001eb257750	Module 1	0.0481114
Zm00001eb258170	Module 1	0.0146778
Zm00001eb258510	Module 1	0.013768
Zm00001eb258570	Module 1	0.00298946
Zm00001eb258770	Module 1	0.00149833
Zm00001eb258870	Module 1	0.00412004
Zm00001eb258900	Module 1	3.94902e-05
Zm00001eb259220	Module 1	0.0498997
Zm00001eb259300	Module 1	0.01342
Zm00001eb259370	Module 1	0.00279967
Zm00001eb259400	Module 1	0.00359118
Zm00001eb259610	Module 1	0.0115639
Zm00001eb260120	Module 1	0.0055344
Zm00001eb260380	Module 1	0.0342416
Zm00001eb261170	Module 1	0.010724
Zm00001eb261190	Module 1	0.000398908
Zm00001eb261810	Module 1	0.00713641
Zm00001eb261840	Module 1	0.0133605
Zm00001eb263040	Module 1	0.0260725
Zm00001eb265200	Module 1	0.0432585
Zm00001eb265290	Module 1	0.0126879
Zm00001eb266230	Module 1	0.0149778
Zm00001eb266890	Module 1	0.0464471
Zm00001eb267260	Module 1	0.00488435
Zm00001eb267290	Module 1	0.0414426
Zm00001eb267470	Module 1	0.0281841
Zm00001eb267610	Module 1	0.0368444
Zm00001eb267900	Module 1	0.00193291
Zm00001eb268000	Module 1	0.0209802
Zm00001eb269870	Module 1	0.0157826
Zm00001eb269990	Module 1	0.0444006
Zm00001eb270040	Module 1	0.0336518
Zm00001eb270240	Module 1	0.0390334
Zm00001eb270250	Module 1	0.0252439
Zm00001eb270270	Module 1	0.00116394
Zm00001eb271080	Module 1	0.00250127
Zm00001eb271220	Module 1	0.0309326
Zm00001eb272310	Module 1	0.0147943
Zm00001eb272410	Module 1	0.00853792
Zm00001eb272600	Module 1	0.00137945
Zm00001eb272720	Module 1	0.0429223
Zm00001eb272920	Module 1	0.0262542
Zm00001eb273040	Module 1	0.0414534
Zm00001eb273650	Module 1	0.0400425
Zm00001eb275230	Module 1	0.0063633
Zm00001eb275340	Module 1	0.0259658
Zm00001eb275380	Module 1	0.0344928
Zm00001eb276520	Module 1	0.0441206
Zm00001eb276860	Module 1	0.00733251
Zm00001eb277700	Module 1	0.00180582
Zm00001eb278060	Module 1	0.0267841
Zm00001eb278500	Module 1	0.0461149
Zm00001eb278740	Module 1	0.000616049
Zm00001eb279340	Module 1	0.0321436
Zm00001eb280060	Module 1	0.0172721
Zm00001eb280130	Module 1	0.0106219
Zm00001eb281640	Module 1	0.0289994
Zm00001eb281710	Module 1	0.0368514
Zm00001eb281810	Module 1	0.0395791
Zm00001eb282030	Module 1	0.0459456
Zm00001eb282310	Module 1	0.0389388
Zm00001eb282710	Module 1	0.000428469
Zm00001eb282900	Module 1	0.000510596
Zm00001eb283980	Module 1	0.0198154
Zm00001eb285210	Module 1	0.0132101
Zm00001eb285220	Module 1	0.00758396
Zm00001eb285450	Module 1	0.012594
Zm00001eb285520	Module 1	0.0272292
Zm00001eb285570	Module 1	0.0235992
Zm00001eb285610	Module 1	0.0448201
Zm00001eb286210	Module 1	0.0313763
Zm00001eb286550	Module 1	0.0143458
Zm00001eb286820	Module 1	0.00597335
Zm00001eb286980	Module 1	0.0342021
Zm00001eb287060	Module 1	0.0260039
Zm00001eb288120	Module 1	0.0208974
Zm00001eb289000	Module 1	0.0151687
Zm00001eb289250	Module 1	0.027649
Zm00001eb289710	Module 1	0.0125046
Zm00001eb289870	Module 1	0.0245466
Zm00001eb291240	Module 1	0.0101616
Zm00001eb292340	Module 1	0.0256534
Zm00001eb292660	Module 1	0.000796391
Zm00001eb292760	Module 1	0.0438608
Zm00001eb292780	Module 1	0.0220741
Zm00001eb292830	Module 1	0.000545493
Zm00001eb293110	Module 1	0.00120894
Zm00001eb293540	Module 1	0.0227229
Zm00001eb293810	Module 1	0.00121789
Zm00001eb294160	Module 1	0.00771509
Zm00001eb294400	Module 1	0.0392204
Zm00001eb294930	Module 1	0.0344078
Zm00001eb295100	Module 1	0.000962919
Zm00001eb295510	Module 1	0.0204279
Zm00001eb296580	Module 1	0.0031885
Zm00001eb297230	Module 1	0.0068327
Zm00001eb297460	Module 1	0.0204015
Zm00001eb297830	Module 1	0.00247477
Zm00001eb298300	Module 1	0.0213103
Zm00001eb298610	Module 1	0.00527454
Zm00001eb298950	Module 1	0.00602616
Zm00001eb300040	Module 1	0.00158015
Zm00001eb300780	Module 1	0.0327109
Zm00001eb300860	Module 1	0.00496895
Zm00001eb301640	Module 1	0.0227212
Zm00001eb302580	Module 1	0.016675
Zm00001eb302640	Module 1	0.0024613
Zm00001eb302810	Module 1	0.00893232
Zm00001eb303010	Module 1	0.0313958
Zm00001eb303810	Module 1	0.0122251
Zm00001eb303910	Module 1	0.021726
Zm00001eb304090	Module 1	0.017588
Zm00001eb304310	Module 1	0.00248977
Zm00001eb304410	Module 1	0.00662452
Zm00001eb304620	Module 1	0.0424032
Zm00001eb304640	Module 1	0.00811035
Zm00001eb305760	Module 1	0.0118168
Zm00001eb306370	Module 1	0.0104082
Zm00001eb306670	Module 1	0.00398787
Zm00001eb306870	Module 1	0.0200393
Zm00001eb307360	Module 1	0.014227
Zm00001eb307730	Module 1	0.000409992
Zm00001eb309020	Module 1	0.00938604
Zm00001eb309780	Module 1	0.013189
Zm00001eb310830	Module 1	0.00299773
Zm00001eb311230	Module 1	0.0141045
Zm00001eb311560	Module 1	0.0126558
Zm00001eb311860	Module 1	0.00812851
Zm00001eb312210	Module 1	0.018522
Zm00001eb312810	Module 1	0.0071183
Zm00001eb312830	Module 1	0.00187675
Zm00001eb313980	Module 1	0.023834
Zm00001eb314250	Module 1	0.000355764
Zm00001eb315000	Module 1	0.00181373
Zm00001eb315530	Module 1	0.0127995
Zm00001eb316080	Module 1	0.0037685
Zm00001eb316530	Module 1	0.0477884
Zm00001eb317100	Module 1	0.0157489
Zm00001eb317480	Module 1	0.000696902
Zm00001eb317910	Module 1	0.00540281
Zm00001eb318020	Module 1	0.0216288
Zm00001eb318210	Module 1	0.0472976
Zm00001eb318220	Module 1	0.0172217
Zm00001eb318370	Module 1	0.000243112
Zm00001eb318400	Module 1	0.0217686
Zm00001eb318870	Module 1	0.0450035
Zm00001eb319550	Module 1	0.0364215
Zm00001eb320330	Module 1	0.0255953
Zm00001eb320510	Module 1	0.0468364
Zm00001eb320610	Module 1	0.0297721
Zm00001eb320950	Module 1	0.00988651
Zm00001eb320980	Module 1	0.0186675
Zm00001eb321180	Module 1	0.0168865
Zm00001eb321580	Module 1	0.0239238
Zm00001eb321690	Module 1	0.00540735
Zm00001eb321980	Module 1	0.006734
Zm00001eb322910	Module 1	0.0261006
Zm00001eb322940	Module 1	0.00626419
Zm00001eb323170	Module 1	0.0204077
Zm00001eb324170	Module 1	0.00989659
Zm00001eb324260	Module 1	0.0146417
Zm00001eb324510	Module 1	0.0130938
Zm00001eb324640	Module 1	0.0331252
Zm00001eb325040	Module 1	0.0478594
Zm00001eb325420	Module 1	0.00526448
Zm00001eb325680	Module 1	0.0262356
Zm00001eb325760	Module 1	0.000665114
Zm00001eb325850	Module 1	0.019792
Zm00001eb325940	Module 1	0.0133082
Zm00001eb326230	Module 1	0.00318404
Zm00001eb326630	Module 1	0.00301712
Zm00001eb326900	Module 1	0.0253074
Zm00001eb327160	Module 1	0.018236
Zm00001eb327290	Module 1	0.0336294
Zm00001eb327330	Module 1	0.00990665
Zm00001eb327970	Module 1	0.0165313
Zm00001eb328440	Module 1	0.0187302
Zm00001eb328460	Module 1	0.0372773
Zm00001eb328640	Module 1	0.0215799
Zm00001eb328920	Module 1	0.0461815
Zm00001eb329190	Module 1	0.00885737
Zm00001eb329570	Module 1	0.00416187
Zm00001eb330190	Module 1	0.00524578
Zm00001eb330470	Module 1	0.0291945
Zm00001eb330480	Module 1	0.0360038
Zm00001eb330500	Module 1	0.014298
Zm00001eb330680	Module 1	0.0416376
Zm00001eb331550	Module 1	0.0319292
Zm00001eb331880	Module 1	0.00702612
Zm00001eb332260	Module 1	0.0281373
Zm00001eb332710	Module 1	0.0229892
Zm00001eb333160	Module 1	0.0330937
Zm00001eb333240	Module 1	0.000758814
Zm00001eb333270	Module 1	0.0043492
Zm00001eb333590	Module 1	0.00170503
Zm00001eb334840	Module 1	0.00889443
Zm00001eb335470	Module 1	0.000639166
Zm00001eb336280	Module 1	0.0459744
Zm00001eb337020	Module 1	0.0113186
Zm00001eb337350	Module 1	0.00162639
Zm00001eb337800	Module 1	0.0268531
Zm00001eb338230	Module 1	0.00772196
Zm00001eb338610	Module 1	0.02768
Zm00001eb339000	Module 1	0.0426482
Zm00001eb339100	Module 1	0.0246031
Zm00001eb339460	Module 1	0.0421526
Zm00001eb340400	Module 1	2.30212e-05
Zm00001eb340410	Module 1	0.00624186
Zm00001eb340580	Module 1	0.00932683
Zm00001eb340720	Module 1	0.023506
Zm00001eb340890	Module 1	0.0048804
Zm00001eb341260	Module 1	0.0219411
Zm00001eb341370	Module 1	0.00371909
Zm00001eb342400	Module 1	0.0304077
Zm00001eb342550	Module 1	0.0156877
Zm00001eb343240	Module 1	0.0449162
Zm00001eb343360	Module 1	0.0173725
Zm00001eb343670	Module 1	0.0150897
Zm00001eb343830	Module 1	0.0278574
Zm00001eb344140	Module 1	0.03638
Zm00001eb344420	Module 1	0.0193762
Zm00001eb344440	Module 1	0.0438647
Zm00001eb344500	Module 1	0.048359
Zm00001eb344700	Module 1	0.0190011
Zm00001eb345880	Module 1	0.0200205
Zm00001eb346040	Module 1	0.00109644
Zm00001eb346090	Module 1	0.0374771
Zm00001eb346230	Module 1	0.0196452
Zm00001eb346550	Module 1	0.00937446
Zm00001eb346590	Module 1	0.00441149
Zm00001eb346620	Module 1	0.0473876
Zm00001eb346910	Module 1	0.0236886
Zm00001eb347060	Module 1	0.00402574
Zm00001eb347340	Module 1	0.0160164
Zm00001eb347590	Module 1	0.0407858
Zm00001eb347770	Module 1	0.0429392
Zm00001eb348650	Module 1	0.0480768
Zm00001eb349670	Module 1	0.00538602
Zm00001eb350390	Module 1	0.00540414
Zm00001eb350740	Module 1	0.0131778
Zm00001eb351100	Module 1	0.00860116
Zm00001eb351630	Module 1	0.0123999
Zm00001eb351730	Module 1	0.00465942
Zm00001eb352030	Module 1	0.0171374
Zm00001eb352180	Module 1	0.0465582
Zm00001eb352600	Module 1	0.0167596
Zm00001eb352780	Module 1	0.0146587
Zm00001eb353230	Module 1	0.00284237
Zm00001eb353320	Module 1	0.00374093
Zm00001eb353660	Module 1	0.0442725
Zm00001eb353840	Module 1	0.0149215
Zm00001eb354170	Module 1	0.0100228
Zm00001eb354320	Module 1	0.0370216
Zm00001eb355350	Module 1	0.0121325
Zm00001eb356680	Module 1	0.0309426
Zm00001eb357070	Module 1	0.0316026
Zm00001eb357670	Module 1	5.42076e-05
Zm00001eb357940	Module 1	0.00207673
Zm00001eb359320	Module 1	0.0211027
Zm00001eb360360	Module 1	0.00232884
Zm00001eb360490	Module 1	0.00312684
Zm00001eb360650	Module 1	0.0449035
Zm00001eb361080	Module 1	0.000822477
Zm00001eb361640	Module 1	0.0199624
Zm00001eb362250	Module 1	0.0233134
Zm00001eb362510	Module 1	0.0155423
Zm00001eb363160	Module 1	0.00159893
Zm00001eb363480	Module 1	0.012503
Zm00001eb364690	Module 1	0.0137317
Zm00001eb365530	Module 1	0.00847926
Zm00001eb365710	Module 1	0.0130501
Zm00001eb365790	Module 1	0.0431432
Zm00001eb366090	Module 1	0.0121846
Zm00001eb366580	Module 1	0.00587868
Zm00001eb367040	Module 1	0.0242621
Zm00001eb368820	Module 1	0.00812801
Zm00001eb368960	Module 1	0.00858262
Zm00001eb368990	Module 1	0.000100736
Zm00001eb369150	Module 1	0.00421158
Zm00001eb369210	Module 1	0.0213096
Zm00001eb370460	Module 1	0.014384
Zm00001eb371740	Module 1	0.000525241
Zm00001eb373070	Module 1	0.00758745
Zm00001eb373180	Module 1	0.0162918
Zm00001eb373790	Module 1	0.0476482
Zm00001eb374780	Module 1	0.0284395
Zm00001eb375500	Module 1	0.024483
Zm00001eb375670	Module 1	0.0124082
Zm00001eb375710	Module 1	0.04087
Zm00001eb376200	Module 1	0.0147135
Zm00001eb376390	Module 1	0.0043518
Zm00001eb377040	Module 1	0.033595
Zm00001eb377280	Module 1	0.0286369
Zm00001eb377530	Module 1	0.00197646
Zm00001eb377540	Module 1	0.025659
Zm00001eb377870	Module 1	0.00448498
Zm00001eb378000	Module 1	0.0169273
Zm00001eb378200	Module 1	0.000259463
Zm00001eb378600	Module 1	0.00133122
Zm00001eb378640	Module 1	0.023682
Zm00001eb379050	Module 1	0.0310743
Zm00001eb379100	Module 1	0.0319802
Zm00001eb379920	Module 1	0.03922
Zm00001eb380670	Module 1	0.0154692
Zm00001eb381530	Module 1	0.0237952
Zm00001eb381960	Module 1	0.0172379
Zm00001eb381980	Module 1	0.0021553
Zm00001eb382900	Module 1	0.0171306
Zm00001eb383330	Module 1	0.045376
Zm00001eb383910	Module 1	0.012693
Zm00001eb384030	Module 1	0.0103145
Zm00001eb384110	Module 1	0.0022088
Zm00001eb385310	Module 1	0.0131375
Zm00001eb385490	Module 1	0.00743223
Zm00001eb385900	Module 1	0.0147233
Zm00001eb386320	Module 1	0.00269624
Zm00001eb386490	Module 1	0.0156361
Zm00001eb387040	Module 1	0.0316947
Zm00001eb387270	Module 1	0.0499763
Zm00001eb387950	Module 1	0.0307425
Zm00001eb389310	Module 1	0.00242135
Zm00001eb389590	Module 1	0.000874917
Zm00001eb389650	Module 1	0.00454071
Zm00001eb389850	Module 1	0.00597584
Zm00001eb390530	Module 1	0.0385353
Zm00001eb390590	Module 1	0.024912
Zm00001eb391030	Module 1	0.0342624
Zm00001eb391240	Module 1	0.028502
Zm00001eb391350	Module 1	0.0308325
Zm00001eb391700	Module 1	0.000327118
Zm00001eb391770	Module 1	0.0200025
Zm00001eb392150	Module 1	0.001886
Zm00001eb392160	Module 1	6.71837e-05
Zm00001eb392290	Module 1	0.0265843
Zm00001eb392400	Module 1	0.000971551
Zm00001eb392470	Module 1	0.0311966
Zm00001eb392570	Module 1	0.00619121
Zm00001eb393200	Module 1	0.0229883
Zm00001eb393990	Module 1	0.0158674
Zm00001eb394280	Module 1	0.00423617
Zm00001eb394540	Module 1	0.000284313
Zm00001eb394570	Module 1	0.000833138
Zm00001eb395100	Module 1	0.00769322
Zm00001eb395250	Module 1	0.00174081
Zm00001eb395790	Module 1	0.00479546
Zm00001eb395970	Module 1	9.04932e-05
Zm00001eb396730	Module 1	0.0172858
Zm00001eb396740	Module 1	0.0248653
Zm00001eb396830	Module 1	0.0250606
Zm00001eb396960	Module 1	0.0308607
Zm00001eb397260	Module 1	0.00555918
Zm00001eb397290	Module 1	0.013786
Zm00001eb397340	Module 1	0.000741749
Zm00001eb397560	Module 1	0.00522597
Zm00001eb397660	Module 1	0.0295648
Zm00001eb397900	Module 1	0.0308895
Zm00001eb398540	Module 1	0.0428644
Zm00001eb398970	Module 1	0.000102147
Zm00001eb399010	Module 1	0.00609621
Zm00001eb399650	Module 1	0.0053062
Zm00001eb400510	Module 1	0.00307035
Zm00001eb400850	Module 1	0.00942931
Zm00001eb401540	Module 1	0.0192339
Zm00001eb401690	Module 1	0.0135755
Zm00001eb402340	Module 1	0.0174008
Zm00001eb402910	Module 1	0.0157543
Zm00001eb403050	Module 1	0.00611826
Zm00001eb403170	Module 1	0.00159793
Zm00001eb403940	Module 1	0.00328895
Zm00001eb404310	Module 1	0.0411549
Zm00001eb404680	Module 1	0.0217191
Zm00001eb406930	Module 1	0.0377908
Zm00001eb407210	Module 1	0.0115177
Zm00001eb407660	Module 1	0.00626217
Zm00001eb409030	Module 1	0.0391473
Zm00001eb409060	Module 1	0.00504221
Zm00001eb409420	Module 1	0.00895602
Zm00001eb409480	Module 1	0.00100113
Zm00001eb409500	Module 1	0.00527349
Zm00001eb410820	Module 1	0.0100354
Zm00001eb411050	Module 1	0.00487686
Zm00001eb411080	Module 1	0.00284425
Zm00001eb411420	Module 1	0.0020867
Zm00001eb411760	Module 1	0.0207962
Zm00001eb413470	Module 1	0.0213888
Zm00001eb413780	Module 1	0.0191268
Zm00001eb413800	Module 1	4.53035e-05
Zm00001eb414810	Module 1	0.0169387
Zm00001eb414990	Module 1	0.0173466
Zm00001eb415410	Module 1	0.017732
Zm00001eb415480	Module 1	0.00433308
Zm00001eb415690	Module 1	0.0246263
Zm00001eb415720	Module 1	0.01189
Zm00001eb415950	Module 1	0.00651914
Zm00001eb417610	Module 1	0.0386597
Zm00001eb417650	Module 1	0.00496445
Zm00001eb419380	Module 1	0.019218
Zm00001eb419470	Module 1	0.0161876
Zm00001eb419550	Module 1	0.00185078
Zm00001eb419720	Module 1	0.0425457
Zm00001eb419910	Module 1	0.0441348
Zm00001eb419960	Module 1	0.0369373
Zm00001eb420640	Module 1	0.00218307
Zm00001eb420650	Module 1	0.00356177
Zm00001eb420740	Module 1	0.0405657
Zm00001eb420820	Module 1	0.0140574
Zm00001eb420940	Module 1	0.00317209
Zm00001eb421380	Module 1	0.0408988
Zm00001eb421460	Module 1	0.00089877
Zm00001eb421520	Module 1	0.030177
Zm00001eb421690	Module 1	0.00179904
Zm00001eb421860	Module 1	0.00153964
Zm00001eb422060	Module 1	0.0416496
Zm00001eb422370	Module 1	0.0027468
Zm00001eb422490	Module 1	0.0040889
Zm00001eb422980	Module 1	0.00105503
Zm00001eb423370	Module 1	0.00227757
Zm00001eb423570	Module 1	1.50989e-05
Zm00001eb423870	Module 1	0.010825
Zm00001eb423930	Module 1	0.012593
Zm00001eb423990	Module 1	0.00761761
Zm00001eb424570	Module 1	0.0227578
Zm00001eb424650	Module 1	0.0254169
Zm00001eb425920	Module 1	0.0168315
Zm00001eb426420	Module 1	0.00663688
Zm00001eb426610	Module 1	0.0144461
Zm00001eb426690	Module 1	0.0349252
Zm00001eb426700	Module 1	0.0392075
Zm00001eb428130	Module 1	0.0239836
Zm00001eb428240	Module 1	4.98958e-05
Zm00001eb428490	Module 1	0.0488618
Zm00001eb428870	Module 1	0.0193884
Zm00001eb429930	Module 1	0.0201533
Zm00001eb430040	Module 1	0.00193562
Zm00001eb430930	Module 1	0.0315419
Zm00001eb431320	Module 1	0.0282014
Zm00001eb431730	Module 1	2.3133e-05
Zm00001eb432350	Module 1	0.0344918
Zm00001eb432360	Module 1	0.00128084
Zm00001eb432800	Module 1	0.00150601
Zm00001eb001530	Module 2	0.0348601
Zm00001eb007510	Module 2	0.0119905
Zm00001eb007730	Module 2	0.00677344
Zm00001eb008450	Module 2	0.0159893
Zm00001eb010450	Module 2	0.0166316
Zm00001eb011950	Module 2	0.0362078
Zm00001eb013460	Module 2	0.00115342
Zm00001eb015110	Module 2	0.00490031
Zm00001eb018720	Module 2	0.0217476
Zm00001eb020390	Module 2	0.0296389
Zm00001eb020660	Module 2	0.00416931
Zm00001eb029710	Module 2	0.0198507
Zm00001eb030090	Module 2	0.015517
Zm00001eb030710	Module 2	0.0429439
Zm00001eb030870	Module 2	0.0458386
Zm00001eb032670	Module 2	0.0311899
Zm00001eb032870	Module 2	0.0246166
Zm00001eb033470	Module 2	0.0178239
Zm00001eb034220	Module 2	0.0496545
Zm00001eb040490	Module 2	0.011809
Zm00001eb043850	Module 2	0.0328732
Zm00001eb044070	Module 2	0.0491843
Zm00001eb044470	Module 2	0.0109947
Zm00001eb044520	Module 2	0.0401328
Zm00001eb044870	Module 2	0.00814463
Zm00001eb045640	Module 2	0.0160137
Zm00001eb045800	Module 2	0.000792752
Zm00001eb046080	Module 2	0.00527254
Zm00001eb051750	Module 2	0.0117536
Zm00001eb052020	Module 2	0.00883836
Zm00001eb055330	Module 2	0.0281212
Zm00001eb056610	Module 2	0.00933626
Zm00001eb056950	Module 2	0.0261551
Zm00001eb059770	Module 2	0.00359627
Zm00001eb063720	Module 2	0.0116647
Zm00001eb066810	Module 2	0.0094205
Zm00001eb078100	Module 2	0.00818062
Zm00001eb081610	Module 2	0.0169195
Zm00001eb088260	Module 2	0.00801625
Zm00001eb089380	Module 2	0.0158624
Zm00001eb091540	Module 2	0.0167987
Zm00001eb102030	Module 2	0.000659286
Zm00001eb103540	Module 2	0.00333876
Zm00001eb103820	Module 2	0.0499007
Zm00001eb104400	Module 2	0.000207485
Zm00001eb106360	Module 2	0.00127288
Zm00001eb107620	Module 2	0.032404
Zm00001eb107930	Module 2	0.0422995
Zm00001eb108330	Module 2	0.0302603
Zm00001eb111860	Module 2	0.0196975
Zm00001eb112830	Module 2	0.0038758
Zm00001eb119310	Module 2	0.00905147
Zm00001eb121080	Module 2	0.00300271
Zm00001eb122470	Module 2	0.0121696
Zm00001eb123630	Module 2	0.00850692
Zm00001eb124060	Module 2	0.00682562
Zm00001eb139570	Module 2	0.00223249
Zm00001eb141880	Module 2	0.00690895
Zm00001eb142540	Module 2	0.0454704
Zm00001eb144570	Module 2	0.00861189
Zm00001eb146810	Module 2	0.0378074
Zm00001eb148190	Module 2	0.0288435
Zm00001eb153000	Module 2	0.00730033
Zm00001eb157160	Module 2	0.0325585
Zm00001eb159540	Module 2	0.0022423
Zm00001eb159560	Module 2	0.0128358
Zm00001eb160720	Module 2	0.0264015
Zm00001eb162300	Module 2	0.0294643
Zm00001eb170120	Module 2	0.0213049
Zm00001eb173590	Module 2	0.0314887
Zm00001eb177940	Module 2	0.0435725
Zm00001eb184000	Module 2	0.0403569
Zm00001eb184070	Module 2	0.00320442
Zm00001eb190280	Module 2	0.00522825
Zm00001eb190870	Module 2	0.0371128
Zm00001eb196650	Module 2	0.00934417
Zm00001eb197780	Module 2	0.0132725
Zm00001eb201940	Module 2	0.0101729
Zm00001eb203330	Module 2	0.000580352
Zm00001eb203620	Module 2	0.0134966
Zm00001eb206300	Module 2	0.046487
Zm00001eb209170	Module 2	0.00537034
Zm00001eb221020	Module 2	0.00507608
Zm00001eb221890	Module 2	0.0499855
Zm00001eb223450	Module 2	0.004111
Zm00001eb226740	Module 2	0.038691
Zm00001eb227760	Module 2	0.0235731
Zm00001eb227780	Module 2	0.00309843
Zm00001eb230070	Module 2	0.00449754
Zm00001eb230550	Module 2	0.0217252
Zm00001eb231200	Module 2	0.00949754
Zm00001eb232500	Module 2	0.0137958
Zm00001eb232830	Module 2	0.0373323
Zm00001eb234070	Module 2	0.0362984
Zm00001eb239170	Module 2	0.0421912
Zm00001eb239670	Module 2	0.0264927
Zm00001eb251530	Module 2	0.0174833
Zm00001eb252870	Module 2	0.0172943
Zm00001eb255840	Module 2	0.0140495
Zm00001eb257850	Module 2	0.0414396
Zm00001eb258220	Module 2	0.00395793
Zm00001eb266370	Module 2	0.016981
Zm00001eb267280	Module 2	0.011936
Zm00001eb269180	Module 2	0.00943039
Zm00001eb271500	Module 2	0.00275649
Zm00001eb275490	Module 2	0.00119207
Zm00001eb277960	Module 2	0.00206495
Zm00001eb279790	Module 2	0.0187146
Zm00001eb280910	Module 2	0.00592758
Zm00001eb289180	Module 2	0.0440777
Zm00001eb289490	Module 2	0.0309727
Zm00001eb296060	Module 2	0.0254424
Zm00001eb297880	Module 2	0.0255997
Zm00001eb301910	Module 2	0.020968
Zm00001eb303530	Module 2	0.00846493
Zm00001eb305180	Module 2	0.0314958
Zm00001eb309240	Module 2	0.0406038
Zm00001eb311420	Module 2	0.00366102
Zm00001eb313520	Module 2	0.0140805
Zm00001eb316310	Module 2	0.017482
Zm00001eb319700	Module 2	0.0353808
Zm00001eb320490	Module 2	0.00992658
Zm00001eb321700	Module 2	0.00327281
Zm00001eb322440	Module 2	0.00762737
Zm00001eb325080	Module 2	0.00365658
Zm00001eb325170	Module 2	0.0170573
Zm00001eb328350	Module 2	0.0298617
Zm00001eb331770	Module 2	0.0143361
Zm00001eb343460	Module 2	0.00197341
Zm00001eb344110	Module 2	0.00379127
Zm00001eb345380	Module 2	0.0366547
Zm00001eb349040	Module 2	0.00361499
Zm00001eb349900	Module 2	0.018212
Zm00001eb357140	Module 2	0.00574127
Zm00001eb358930	Module 2	0.0110546
Zm00001eb359400	Module 2	0.0465133
Zm00001eb364930	Module 2	0.0342972
Zm00001eb366400	Module 2	0.014829
Zm00001eb370160	Module 2	0.0233233
Zm00001eb370830	Module 2	0.0205958
Zm00001eb377830	Module 2	0.0113496
Zm00001eb386550	Module 2	0.00799212
Zm00001eb391450	Module 2	0.0358262
Zm00001eb392560	Module 2	0.043544
Zm00001eb397320	Module 2	0.0157864
Zm00001eb397930	Module 2	0.0278532
Zm00001eb398060	Module 2	0.00933228
Zm00001eb399370	Module 2	0.00590911
Zm00001eb401720	Module 2	0.003867
Zm00001eb404730	Module 2	0.00133308
Zm00001eb408590	Module 2	0.0115849
Zm00001eb412370	Module 2	0.0108459
Zm00001eb413160	Module 2	0.00636049
Zm00001eb413710	Module 2	0.0173991
Zm00001eb413880	Module 2	0.0163462
Zm00001eb415530	Module 2	0.0159371
Zm00001eb415680	Module 2	0.0288878
Zm00001eb415940	Module 2	0.0476662
Zm00001eb417010	Module 2	0.0369297
Zm00001eb417220	Module 2	0.013549
Zm00001eb420410	Module 2	0.0014222
Zm00001eb421240	Module 2	0.0360817
Zm00001eb423190	Module 2	0.0218798
Zm00001eb424590	Module 2	0.0206014
Zm00001eb425570	Module 2	0.00126309
Zm00001eb427250	Module 2	0.0263194
Zm00001eb429350	Module 2	0.00522616
Zm00001eb432020	Module 2	0.0453273
Zm00001eb433000	Module 2	0.00021791
Zm00001eb004260	Module 3	0.0082017
Zm00001eb016120	Module 3	0.0314318
Zm00001eb025930	Module 3	0.00174074
Zm00001eb036130	Module 3	0.0351409
Zm00001eb040140	Module 3	0.0186525
Zm00001eb046960	Module 3	0.00696455
Zm00001eb054830	Module 3	0.00284858
Zm00001eb071470	Module 3	0.00822825
Zm00001eb075450	Module 3	0.00159735
Zm00001eb081770	Module 3	0.0108842
Zm00001eb084560	Module 3	0.00223441
Zm00001eb094750	Module 3	0.00110404
Zm00001eb103250	Module 3	0.00793509
Zm00001eb108350	Module 3	0.00264238
Zm00001eb118020	Module 3	0.0054447
Zm00001eb120460	Module 3	0.0453999
Zm00001eb121900	Module 3	0.034288
Zm00001eb131710	Module 3	0.00518135
Zm00001eb154360	Module 3	0.0236106
Zm00001eb179440	Module 3	0.0344913
Zm00001eb186010	Module 3	0.0149099
Zm00001eb195130	Module 3	0.00648265
Zm00001eb206500	Module 3	0.00222015
Zm00001eb215980	Module 3	0.0225061
Zm00001eb219100	Module 3	0.00355064
Zm00001eb224120	Module 3	0.0101571
Zm00001eb243130	Module 3	0.0259751
Zm00001eb244980	Module 3	0.0273754
Zm00001eb245230	Module 3	0.0421155
Zm00001eb288100	Module 3	0.00454678
Zm00001eb289970	Module 3	0.0193763
Zm00001eb291370	Module 3	0.033005
Zm00001eb291600	Module 3	0.0306669
Zm00001eb320920	Module 3	0.0364209
Zm00001eb330510	Module 3	0.0468898
Zm00001eb332130	Module 3	0.0111028
Zm00001eb340780	Module 3	0.0350428
Zm00001eb341970	Module 3	0.00826398
Zm00001eb346760	Module 3	0.0415653
Zm00001eb347860	Module 3	0.000721899
Zm00001eb396050	Module 3	0.0345727
Zm00001eb408850	Module 3	0.0211507
Zm00001eb414620	Module 3	0.0424952
Zm00001eb420070	Module 3	0.00329824
Zm00001eb421100	Module 3	0.0158601
Zm00001eb000480	Module 4	0.0253697
Zm00001eb002390	Module 4	0.0371725
Zm00001eb002740	Module 4	0.0322575
Zm00001eb003130	Module 4	0.00774465
Zm00001eb005770	Module 4	0.0173257
Zm00001eb006570	Module 4	0.0181574
Zm00001eb010790	Module 4	0.0337456
Zm00001eb011620	Module 4	0.0435192
Zm00001eb011650	Module 4	0.0329911
Zm00001eb012540	Module 4	0.0289736
Zm00001eb012600	Module 4	0.0160835
Zm00001eb012610	Module 4	0.0379618
Zm00001eb012650	Module 4	0.0102427
Zm00001eb013700	Module 4	0.0425138
Zm00001eb014130	Module 4	0.00249837
Zm00001eb015210	Module 4	0.00363665
Zm00001eb015450	Module 4	0.0468978
Zm00001eb015560	Module 4	0.0450544
Zm00001eb016850	Module 4	0.0257417
Zm00001eb016930	Module 4	0.0206767
Zm00001eb018360	Module 4	0.0149813
Zm00001eb021900	Module 4	0.0346083
Zm00001eb022930	Module 4	0.0370299
Zm00001eb023010	Module 4	0.0434586
Zm00001eb023160	Module 4	0.0408952
Zm00001eb024210	Module 4	0.00704581
Zm00001eb024290	Module 4	0.0139918
Zm00001eb025130	Module 4	0.00664037
Zm00001eb025340	Module 4	0.0171079
Zm00001eb025500	Module 4	0.044428
Zm00001eb028330	Module 4	0.00532353
Zm00001eb029390	Module 4	0.0312162
Zm00001eb033110	Module 4	0.0181738
Zm00001eb033130	Module 4	0.00517744
Zm00001eb033700	Module 4	0.0461506
Zm00001eb034090	Module 4	0.0110664
Zm00001eb034730	Module 4	0.0437379
Zm00001eb035310	Module 4	0.0171103
Zm00001eb038370	Module 4	0.0174686
Zm00001eb042050	Module 4	0.0463783
Zm00001eb043680	Module 4	0.0206398
Zm00001eb046420	Module 4	0.00321056
Zm00001eb046430	Module 4	0.0159555
Zm00001eb047610	Module 4	0.0270518
Zm00001eb050490	Module 4	0.00261779
Zm00001eb051090	Module 4	0.0221703
Zm00001eb051300	Module 4	0.0497552
Zm00001eb052960	Module 4	0.0323596
Zm00001eb053040	Module 4	0.0446122
Zm00001eb053170	Module 4	0.031628
Zm00001eb053320	Module 4	0.0236057
Zm00001eb053460	Module 4	0.0216827
Zm00001eb054090	Module 4	0.0236992
Zm00001eb054170	Module 4	0.00336982
Zm00001eb054650	Module 4	0.0143205
Zm00001eb054980	Module 4	0.0170785
Zm00001eb056080	Module 4	0.00999218
Zm00001eb058110	Module 4	0.0392731
Zm00001eb059810	Module 4	0.0107268
Zm00001eb062030	Module 4	0.027618
Zm00001eb062840	Module 4	0.0097498
Zm00001eb066620	Module 4	0.036802
Zm00001eb067370	Module 4	0.00841404
Zm00001eb067650	Module 4	0.04918
Zm00001eb071070	Module 4	0.0268467
Zm00001eb073200	Module 4	0.010301
Zm00001eb074040	Module 4	0.00947081
Zm00001eb074710	Module 4	0.0327867
Zm00001eb075850	Module 4	0.0135055
Zm00001eb079260	Module 4	0.0233597
Zm00001eb079970	Module 4	0.00135627
Zm00001eb081390	Module 4	0.0159812
Zm00001eb081630	Module 4	0.0173688
Zm00001eb082430	Module 4	0.0130557
Zm00001eb083880	Module 4	0.010489
Zm00001eb084430	Module 4	0.00990273
Zm00001eb084510	Module 4	0.0100629
Zm00001eb086170	Module 4	0.00477038
Zm00001eb086520	Module 4	0.00971258
Zm00001eb086640	Module 4	0.00772327
Zm00001eb086700	Module 4	0.0401333
Zm00001eb087670	Module 4	0.00505566
Zm00001eb090670	Module 4	0.0355793
Zm00001eb091370	Module 4	0.00120312
Zm00001eb093460	Module 4	0.000178782
Zm00001eb093560	Module 4	0.0173068
Zm00001eb094220	Module 4	0.00557669
Zm00001eb094540	Module 4	0.045456
Zm00001eb094710	Module 4	0.00344111
Zm00001eb096520	Module 4	0.0102493
Zm00001eb098450	Module 4	0.00444985
Zm00001eb103090	Module 4	0.0311228
Zm00001eb104100	Module 4	0.0307298
Zm00001eb105830	Module 4	0.00558406
Zm00001eb105890	Module 4	0.00345832
Zm00001eb105900	Module 4	0.0264586
Zm00001eb106680	Module 4	0.0092273
Zm00001eb107170	Module 4	0.0207604
Zm00001eb108120	Module 4	0.0017149
Zm00001eb108230	Module 4	0.0267972
Zm00001eb109430	Module 4	0.0384155
Zm00001eb109450	Module 4	0.0261949
Zm00001eb109480	Module 4	0.00907765
Zm00001eb110320	Module 4	0.0462079
Zm00001eb110770	Module 4	0.00279985
Zm00001eb111310	Module 4	0.014772
Zm00001eb111890	Module 4	0.0101344
Zm00001eb116800	Module 4	0.0466291
Zm00001eb116880	Module 4	0.0343555
Zm00001eb117930	Module 4	0.0269894
Zm00001eb118030	Module 4	0.00566036
Zm00001eb118200	Module 4	0.0175281
Zm00001eb120730	Module 4	0.016873
Zm00001eb121370	Module 4	0.0055006
Zm00001eb121650	Module 4	0.0117339
Zm00001eb122290	Module 4	0.0125051
Zm00001eb122880	Module 4	0.0236135
Zm00001eb122890	Module 4	0.0194887
Zm00001eb123260	Module 4	0.0244237
Zm00001eb124450	Module 4	0.00864184
Zm00001eb124530	Module 4	0.0167057
Zm00001eb125920	Module 4	0.0378172
Zm00001eb127080	Module 4	0.0234139
Zm00001eb127720	Module 4	0.0298461
Zm00001eb128000	Module 4	0.0119305
Zm00001eb128130	Module 4	0.003077
Zm00001eb129570	Module 4	0.00479218
Zm00001eb130000	Module 4	0.0438548
Zm00001eb131070	Module 4	0.00064906
Zm00001eb131310	Module 4	0.0254231
Zm00001eb132960	Module 4	0.0199073
Zm00001eb133330	Module 4	0.00978118
Zm00001eb134890	Module 4	0.0140981
Zm00001eb136010	Module 4	0.00503648
Zm00001eb137030	Module 4	0.00883762
Zm00001eb138190	Module 4	0.00889918
Zm00001eb138700	Module 4	0.0490885
Zm00001eb138730	Module 4	0.0412181
Zm00001eb139420	Module 4	0.029103
Zm00001eb139520	Module 4	0.0401828
Zm00001eb141130	Module 4	0.0444092
Zm00001eb143680	Module 4	0.00373078
Zm00001eb144240	Module 4	0.00410891
Zm00001eb145580	Module 4	0.0304826
Zm00001eb145630	Module 4	0.0146959
Zm00001eb145720	Module 4	0.0382715
Zm00001eb146170	Module 4	0.0294802
Zm00001eb148350	Module 4	0.0351741
Zm00001eb149300	Module 4	0.0212055
Zm00001eb150680	Module 4	0.03039
Zm00001eb151240	Module 4	0.0152953
Zm00001eb152300	Module 4	0.0281689
Zm00001eb156060	Module 4	0.0198037
Zm00001eb156300	Module 4	0.0222214
Zm00001eb156610	Module 4	0.00671815
Zm00001eb156740	Module 4	0.0110957
Zm00001eb158050	Module 4	0.00966486
Zm00001eb160270	Module 4	0.0184008
Zm00001eb161000	Module 4	0.0269395
Zm00001eb161780	Module 4	0.00628555
Zm00001eb161910	Module 4	0.0441509
Zm00001eb162550	Module 4	0.00487903
Zm00001eb163140	Module 4	0.00665477
Zm00001eb164030	Module 4	0.0162109
Zm00001eb167160	Module 4	0.0444615
Zm00001eb168950	Module 4	0.000298622
Zm00001eb169990	Module 4	0.0478968
Zm00001eb170900	Module 4	0.04849
Zm00001eb171240	Module 4	0.0015449
Zm00001eb171690	Module 4	0.0147496
Zm00001eb172040	Module 4	0.0183185
Zm00001eb172300	Module 4	0.0195566
Zm00001eb173100	Module 4	0.0257854
Zm00001eb173380	Module 4	0.00855734
Zm00001eb173650	Module 4	0.0114133
Zm00001eb174200	Module 4	0.00142325
Zm00001eb175850	Module 4	0.0152793
Zm00001eb176350	Module 4	0.00442883
Zm00001eb176680	Module 4	0.0257751
Zm00001eb177260	Module 4	0.00716013
Zm00001eb177430	Module 4	0.0374944
Zm00001eb178940	Module 4	0.0368089
Zm00001eb179830	Module 4	0.0312374
Zm00001eb179840	Module 4	0.012362
Zm00001eb180670	Module 4	0.00744969
Zm00001eb181880	Module 4	0.00320616
Zm00001eb184470	Module 4	0.00466137
Zm00001eb185030	Module 4	0.0176508
Zm00001eb185340	Module 4	0.0197363
Zm00001eb185510	Module 4	0.00127137
Zm00001eb185700	Module 4	0.0115791
Zm00001eb186150	Module 4	0.028107
Zm00001eb186370	Module 4	0.0210051
Zm00001eb188140	Module 4	0.0286048
Zm00001eb188660	Module 4	0.00748059
Zm00001eb190860	Module 4	0.044338
Zm00001eb191150	Module 4	0.00268064
Zm00001eb191360	Module 4	0.0191222
Zm00001eb191660	Module 4	0.0161114
Zm00001eb192460	Module 4	0.00641553
Zm00001eb192960	Module 4	0.00651555
Zm00001eb193380	Module 4	0.018264
Zm00001eb193480	Module 4	0.025636
Zm00001eb193490	Module 4	0.0428268
Zm00001eb193510	Module 4	0.00454758
Zm00001eb193930	Module 4	0.00635702
Zm00001eb194780	Module 4	0.0452963
Zm00001eb194950	Module 4	0.0265724
Zm00001eb195690	Module 4	0.0280578
Zm00001eb195930	Module 4	0.00150998
Zm00001eb197180	Module 4	0.00486569
Zm00001eb198320	Module 4	0.0464525
Zm00001eb198440	Module 4	0.0226531
Zm00001eb198460	Module 4	0.002026
Zm00001eb198690	Module 4	0.0174439
Zm00001eb198990	Module 4	0.0242167
Zm00001eb199300	Module 4	0.0474171
Zm00001eb199430	Module 4	0.0109402
Zm00001eb199570	Module 4	0.020006
Zm00001eb199580	Module 4	0.0197149
Zm00001eb199900	Module 4	0.0359023
Zm00001eb200390	Module 4	0.0452481
Zm00001eb200880	Module 4	0.0124055
Zm00001eb201220	Module 4	0.00793613
Zm00001eb201290	Module 4	0.0172079
Zm00001eb201570	Module 4	0.0129744
Zm00001eb201710	Module 4	0.0014513
Zm00001eb202180	Module 4	0.0128961
Zm00001eb202220	Module 4	0.0199497
Zm00001eb203960	Module 4	0.00669865
Zm00001eb204710	Module 4	0.0275874
Zm00001eb205070	Module 4	0.0058672
Zm00001eb205250	Module 4	0.0311753
Zm00001eb205290	Module 4	0.0385071
Zm00001eb205760	Module 4	0.0114668
Zm00001eb206230	Module 4	0.0195241
Zm00001eb206740	Module 4	0.00395559
Zm00001eb206760	Module 4	0.0427724
Zm00001eb207010	Module 4	0.0378388
Zm00001eb208220	Module 4	0.0423362
Zm00001eb209100	Module 4	0.000699739
Zm00001eb210690	Module 4	0.0457057
Zm00001eb211300	Module 4	0.0115795
Zm00001eb211430	Module 4	0.0210006
Zm00001eb213570	Module 4	0.0384343
Zm00001eb214410	Module 4	0.0230584
Zm00001eb214420	Module 4	0.0132961
Zm00001eb214610	Module 4	0.0196648
Zm00001eb214840	Module 4	0.0117651
Zm00001eb216170	Module 4	0.00980353
Zm00001eb216320	Module 4	0.00335094
Zm00001eb217270	Module 4	0.028442
Zm00001eb218190	Module 4	0.00652722
Zm00001eb218460	Module 4	0.0242841
Zm00001eb219260	Module 4	0.0267136
Zm00001eb219280	Module 4	0.020018
Zm00001eb221180	Module 4	0.0202713
Zm00001eb222570	Module 4	0.0199979
Zm00001eb224690	Module 4	0.0381255
Zm00001eb225130	Module 4	0.0414333
Zm00001eb226000	Module 4	0.0204846
Zm00001eb226730	Module 4	0.0120765
Zm00001eb227350	Module 4	0.0364322
Zm00001eb227390	Module 4	0.027379
Zm00001eb227790	Module 4	0.0254581
Zm00001eb228620	Module 4	0.0381324
Zm00001eb228930	Module 4	0.047723
Zm00001eb228940	Module 4	0.0055358
Zm00001eb229540	Module 4	0.0315934
Zm00001eb229740	Module 4	0.021271
Zm00001eb230770	Module 4	0.00414977
Zm00001eb230800	Module 4	0.00341484
Zm00001eb231290	Module 4	0.00215646
Zm00001eb231620	Module 4	0.00154509
Zm00001eb231910	Module 4	0.0444379
Zm00001eb232720	Module 4	0.0338124
Zm00001eb233050	Module 4	0.0135993
Zm00001eb235260	Module 4	0.00498023
Zm00001eb236370	Module 4	0.0174308
Zm00001eb236380	Module 4	0.0398043
Zm00001eb237340	Module 4	0.0393135
Zm00001eb237460	Module 4	0.0109483
Zm00001eb237760	Module 4	0.00995576
Zm00001eb238080	Module 4	0.00500794
Zm00001eb238760	Module 4	0.0220486
Zm00001eb238820	Module 4	0.0221027
Zm00001eb241730	Module 4	0.0457749
Zm00001eb243000	Module 4	0.00108941
Zm00001eb244200	Module 4	0.0165875
Zm00001eb244220	Module 4	0.00482844
Zm00001eb246390	Module 4	0.0094243
Zm00001eb246750	Module 4	0.0257822
Zm00001eb247000	Module 4	0.0335615
Zm00001eb250390	Module 4	0.0431808
Zm00001eb251510	Module 4	0.00388351
Zm00001eb251550	Module 4	0.0258923
Zm00001eb252260	Module 4	0.046902
Zm00001eb252300	Module 4	0.0420872
Zm00001eb252420	Module 4	0.0048174
Zm00001eb253840	Module 4	0.016281
Zm00001eb257170	Module 4	0.0465739
Zm00001eb257610	Module 4	0.0312109
Zm00001eb257960	Module 4	0.00221498
Zm00001eb258950	Module 4	0.0305184
Zm00001eb259440	Module 4	0.0148516
Zm00001eb259620	Module 4	0.0316135
Zm00001eb260100	Module 4	0.00462926
Zm00001eb260580	Module 4	0.0434214
Zm00001eb264250	Module 4	0.0354125
Zm00001eb264550	Module 4	0.0136008
Zm00001eb264940	Module 4	0.00867501
Zm00001eb267140	Module 4	0.0213393
Zm00001eb268050	Module 4	0.0305678
Zm00001eb268500	Module 4	0.0398707
Zm00001eb268880	Module 4	0.0128546
Zm00001eb269970	Module 4	0.0466762
Zm00001eb270010	Module 4	0.0281047
Zm00001eb272020	Module 4	0.023998
Zm00001eb273260	Module 4	0.0104253
Zm00001eb273850	Module 4	0.0013943
Zm00001eb275390	Module 4	0.0268516
Zm00001eb278590	Module 4	0.0454603
Zm00001eb278890	Module 4	0.0395453
Zm00001eb279160	Module 4	0.0426456
Zm00001eb279680	Module 4	0.0167287
Zm00001eb280620	Module 4	0.0025522
Zm00001eb281570	Module 4	0.0417064
Zm00001eb282390	Module 4	0.00689497
Zm00001eb282730	Module 4	0.0209853
Zm00001eb284960	Module 4	0.00791033
Zm00001eb285000	Module 4	0.0364964
Zm00001eb285040	Module 4	0.00968104
Zm00001eb287070	Module 4	0.00894491
Zm00001eb287700	Module 4	0.013765
Zm00001eb288210	Module 4	0.0193143
Zm00001eb289590	Module 4	0.00185213
Zm00001eb291800	Module 4	0.0304689
Zm00001eb291810	Module 4	0.0230707
Zm00001eb292100	Module 4	0.0211254
Zm00001eb293370	Module 4	0.0411071
Zm00001eb293430	Module 4	0.0452492
Zm00001eb293560	Module 4	0.0180397
Zm00001eb294200	Module 4	0.0446934
Zm00001eb294690	Module 4	0.00453438
Zm00001eb294970	Module 4	0.0201715
Zm00001eb295010	Module 4	0.0307528
Zm00001eb296160	Module 4	0.0075405
Zm00001eb297570	Module 4	0.00105336
Zm00001eb298210	Module 4	0.0173662
Zm00001eb301520	Module 4	0.012271
Zm00001eb302190	Module 4	0.0222315
Zm00001eb303370	Module 4	0.0487949
Zm00001eb305930	Module 4	0.00345214
Zm00001eb307470	Module 4	0.00380814
Zm00001eb310010	Module 4	0.0038772
Zm00001eb310730	Module 4	0.0149374
Zm00001eb312350	Module 4	0.00750785
Zm00001eb312480	Module 4	0.00745458
Zm00001eb313930	Module 4	0.0498006
Zm00001eb314270	Module 4	0.00894047
Zm00001eb315930	Module 4	0.0104017
Zm00001eb317160	Module 4	0.029664
Zm00001eb318720	Module 4	0.0196621
Zm00001eb321910	Module 4	0.000114344
Zm00001eb322040	Module 4	0.00283383
Zm00001eb322400	Module 4	0.0339398
Zm00001eb323620	Module 4	0.0139014
Zm00001eb323770	Module 4	0.0454574
Zm00001eb324430	Module 4	0.0171125
Zm00001eb327510	Module 4	0.0496086
Zm00001eb327740	Module 4	0.0203631
Zm00001eb327770	Module 4	0.0294728
Zm00001eb328050	Module 4	0.0332393
Zm00001eb328760	Module 4	0.0344513
Zm00001eb328940	Module 4	0.0226245
Zm00001eb329490	Module 4	0.0271694
Zm00001eb330010	Module 4	0.0431123
Zm00001eb330600	Module 4	0.0155595
Zm00001eb331470	Module 4	0.0119748
Zm00001eb334960	Module 4	0.000757363
Zm00001eb336270	Module 4	0.0238358
Zm00001eb336810	Module 4	0.011463
Zm00001eb337190	Module 4	0.000643039
Zm00001eb338010	Module 4	0.00409625
Zm00001eb340520	Module 4	0.0183275
Zm00001eb340990	Module 4	0.0268552
Zm00001eb342190	Module 4	0.0140958
Zm00001eb342290	Module 4	0.00813556
Zm00001eb342740	Module 4	0.00303283
Zm00001eb343640	Module 4	0.0265159
Zm00001eb345660	Module 4	0.0113201
Zm00001eb345960	Module 4	0.0094867
Zm00001eb346060	Module 4	0.0384746
Zm00001eb348560	Module 4	0.0392418
Zm00001eb349540	Module 4	0.011819
Zm00001eb351010	Module 4	0.0162809
Zm00001eb351120	Module 4	0.0246993
Zm00001eb351270	Module 4	0.0210386
Zm00001eb352920	Module 4	0.00454597
Zm00001eb354530	Module 4	0.0278044
Zm00001eb355840	Module 4	0.00860411
Zm00001eb356260	Module 4	0.0319961
Zm00001eb356820	Module 4	0.000978424
Zm00001eb356870	Module 4	0.0209499
Zm00001eb357700	Module 4	0.0292657
Zm00001eb359440	Module 4	0.00342671
Zm00001eb360480	Module 4	0.00962593
Zm00001eb360690	Module 4	0.00109056
Zm00001eb361190	Module 4	0.00740935
Zm00001eb361490	Module 4	0.0472342
Zm00001eb363500	Module 4	0.0121807
Zm00001eb364080	Module 4	0.04591
Zm00001eb366030	Module 4	0.00344779
Zm00001eb367790	Module 4	0.00909637
Zm00001eb367830	Module 4	0.0222814
Zm00001eb368430	Module 4	0.0142861
Zm00001eb368810	Module 4	0.0414113
Zm00001eb370100	Module 4	0.0448173
Zm00001eb372790	Module 4	0.012844
Zm00001eb372950	Module 4	0.0273566
Zm00001eb373140	Module 4	0.0486327
Zm00001eb374880	Module 4	0.0116468
Zm00001eb375390	Module 4	0.00217611
Zm00001eb376120	Module 4	0.0145657
Zm00001eb376640	Module 4	0.00171527
Zm00001eb376730	Module 4	0.0162404
Zm00001eb377750	Module 4	0.00306607
Zm00001eb378300	Module 4	0.0382148
Zm00001eb378320	Module 4	0.00364776
Zm00001eb379630	Module 4	0.0251911
Zm00001eb379660	Module 4	0.023571
Zm00001eb382100	Module 4	0.024174
Zm00001eb382260	Module 4	0.00113959
Zm00001eb385850	Module 4	0.0373077
Zm00001eb385960	Module 4	0.0030835
Zm00001eb387610	Module 4	0.036199
Zm00001eb388180	Module 4	0.0401392
Zm00001eb388550	Module 4	0.00786112
Zm00001eb389600	Module 4	0.0250944
Zm00001eb389870	Module 4	0.0204703
Zm00001eb389990	Module 4	0.00830196
Zm00001eb390490	Module 4	0.0365959
Zm00001eb391140	Module 4	0.0072641
Zm00001eb392190	Module 4	0.0123005
Zm00001eb392270	Module 4	0.0203525
Zm00001eb393270	Module 4	0.00449996
Zm00001eb395780	Module 4	0.0248585
Zm00001eb396890	Module 4	0.0041873
Zm00001eb397990	Module 4	0.0117567
Zm00001eb398180	Module 4	0.00938319
Zm00001eb398510	Module 4	0.00688619
Zm00001eb399990	Module 4	0.0194384
Zm00001eb400030	Module 4	0.00918145
Zm00001eb401910	Module 4	0.00130803
Zm00001eb402950	Module 4	0.0169553
Zm00001eb402960	Module 4	0.0407567
Zm00001eb403010	Module 4	0.0318734
Zm00001eb403300	Module 4	0.0214882
Zm00001eb404010	Module 4	0.0306748
Zm00001eb405440	Module 4	0.00529604
Zm00001eb407030	Module 4	0.0285132
Zm00001eb409890	Module 4	0.00318341
Zm00001eb410020	Module 4	0.0343035
Zm00001eb410240	Module 4	0.0397871
Zm00001eb410420	Module 4	0.0236114
Zm00001eb411900	Module 4	0.00451947
Zm00001eb413100	Module 4	0.00179655
Zm00001eb414790	Module 4	0.0380066
Zm00001eb415210	Module 4	0.0120859
Zm00001eb415510	Module 4	0.0074264
Zm00001eb416530	Module 4	0.0334855
Zm00001eb416920	Module 4	0.0085596
Zm00001eb417200	Module 4	0.0488276
Zm00001eb417410	Module 4	0.0465977
Zm00001eb419190	Module 4	0.0210026
Zm00001eb419620	Module 4	0.00172471
Zm00001eb419950	Module 4	0.0206326
Zm00001eb420010	Module 4	0.00212244
Zm00001eb420250	Module 4	0.00242436
Zm00001eb421180	Module 4	0.0317767
Zm00001eb424930	Module 4	0.0115032
Zm00001eb425160	Module 4	0.012642
Zm00001eb425530	Module 4	0.0314798
Zm00001eb427180	Module 4	0.0136092
Zm00001eb429410	Module 4	0.02293
Zm00001eb430130	Module 4	0.0319288
Zm00001eb430180	Module 4	0.0152371
Zm00001eb430740	Module 4	0.0195946
Zm00001eb431340	Module 4	0.00206308
Zm00001eb431440	Module 4	0.0108009
Zm00001eb431500	Module 4	0.0325999
Zm00001eb433430	Module 4	0.011853
Zm00001eb434100	Module 4	0.00780666
Zm00001eb434500	Module 4	0.0142477
Zm00001eb434520	Module 4	0.0338961
Zm00001eb000860	Module 5	0.0036549
Zm00001eb001840	Module 5	0.00255214
Zm00001eb006160	Module 5	0.0327899
Zm00001eb006210	Module 5	0.0220988
Zm00001eb007190	Module 5	0.00765146
Zm00001eb007780	Module 5	0.00183535
Zm00001eb007810	Module 5	0.0205596
Zm00001eb008250	Module 5	0.000623934
Zm00001eb009170	Module 5	0.03352
Zm00001eb009500	Module 5	0.0257808
Zm00001eb011780	Module 5	0.00040864
Zm00001eb012590	Module 5	0.000306193
Zm00001eb012710	Module 5	0.0267317
Zm00001eb013220	Module 5	0.00612992
Zm00001eb013850	Module 5	0.0202993
Zm00001eb015080	Module 5	0.00544456
Zm00001eb015100	Module 5	0.0317635
Zm00001eb015270	Module 5	0.0104132
Zm00001eb015720	Module 5	0.0123316
Zm00001eb017810	Module 5	0.00177321
Zm00001eb017880	Module 5	0.00673787
Zm00001eb018670	Module 5	0.0051051
Zm00001eb019050	Module 5	0.023658
Zm00001eb019210	Module 5	0.027351
Zm00001eb020110	Module 5	8.20611e-05
Zm00001eb020170	Module 5	0.00719958
Zm00001eb020570	Module 5	0.0127524
Zm00001eb023310	Module 5	0.034513
Zm00001eb023450	Module 5	4.58208e-06
Zm00001eb024000	Module 5	0.0272627
Zm00001eb024130	Module 5	0.000653023
Zm00001eb024440	Module 5	5.65682e-05
Zm00001eb025000	Module 5	0.000382179
Zm00001eb025420	Module 5	0.0136889
Zm00001eb026500	Module 5	0.00498219
Zm00001eb026550	Module 5	0.0202599
Zm00001eb027760	Module 5	0.0349558
Zm00001eb028690	Module 5	0.00247063
Zm00001eb028980	Module 5	0.0101002
Zm00001eb029260	Module 5	0.0343118
Zm00001eb029410	Module 5	0.0441083
Zm00001eb030960	Module 5	0.0161932
Zm00001eb031390	Module 5	0.0373624
Zm00001eb031980	Module 5	0.0311519
Zm00001eb032280	Module 5	0.00426389
Zm00001eb032750	Module 5	0.00612305
Zm00001eb032970	Module 5	0.00738572
Zm00001eb033230	Module 5	0.0117892
Zm00001eb034650	Module 5	0.00446308
Zm00001eb038430	Module 5	0.00366117
Zm00001eb038710	Module 5	0.0290119
Zm00001eb040680	Module 5	0.0219898
Zm00001eb041710	Module 5	0.0137736
Zm00001eb042070	Module 5	0.000606764
Zm00001eb042370	Module 5	0.00809781
Zm00001eb042570	Module 5	0.0184921
Zm00001eb043000	Module 5	0.00305571
Zm00001eb043460	Module 5	0.00143844
Zm00001eb043650	Module 5	0.00529179
Zm00001eb043910	Module 5	0.00551554
Zm00001eb043920	Module 5	0.000101676
Zm00001eb043940	Module 5	0.00737821
Zm00001eb044790	Module 5	0.00241335
Zm00001eb045760	Module 5	3.18332e-05
Zm00001eb045930	Module 5	0.000880438
Zm00001eb046100	Module 5	0.0466516
Zm00001eb048440	Module 5	0.000964118
Zm00001eb048660	Module 5	0.00101361
Zm00001eb048850	Module 5	0.0105958
Zm00001eb049370	Module 5	0.012596
Zm00001eb049930	Module 5	0.00122721
Zm00001eb050500	Module 5	0.000764321
Zm00001eb051000	Module 5	0.00588334
Zm00001eb051220	Module 5	0.00979539
Zm00001eb053090	Module 5	0.0248075
Zm00001eb054140	Module 5	0.0039829
Zm00001eb054310	Module 5	0.00281235
Zm00001eb054320	Module 5	0.00151597
Zm00001eb054370	Module 5	0.00015319
Zm00001eb054710	Module 5	0.0284618
Zm00001eb055030	Module 5	0.0164432
Zm00001eb055120	Module 5	0.0424922
Zm00001eb055360	Module 5	0.0492709
Zm00001eb055810	Module 5	0.00392034
Zm00001eb057000	Module 5	0.00608889
Zm00001eb057440	Module 5	0.0434377
Zm00001eb058230	Module 5	0.0141766
Zm00001eb058640	Module 5	0.0147282
Zm00001eb058800	Module 5	0.00855425
Zm00001eb059790	Module 5	0.0209152
Zm00001eb060630	Module 5	0.0424188
Zm00001eb060670	Module 5	0.0102827
Zm00001eb062820	Module 5	0.00147077
Zm00001eb062940	Module 5	0.0062096
Zm00001eb063380	Module 5	0.0278727
Zm00001eb064010	Module 5	0.0143601
Zm00001eb064520	Module 5	0.0194369
Zm00001eb064820	Module 5	0.0276036
Zm00001eb064930	Module 5	0.0134396
Zm00001eb065810	Module 5	0.00738584
Zm00001eb066000	Module 5	0.0322156
Zm00001eb066840	Module 5	0.0273796
Zm00001eb066850	Module 5	0.0315337
Zm00001eb068670	Module 5	0.0106711
Zm00001eb069330	Module 5	0.00531227
Zm00001eb070060	Module 5	0.00436975
Zm00001eb071140	Module 5	0.00189752
Zm00001eb071480	Module 5	0.00388976
Zm00001eb072390	Module 5	0.0172221
Zm00001eb072440	Module 5	0.0072662
Zm00001eb074140	Module 5	0.0244878
Zm00001eb075780	Module 5	0.0316645
Zm00001eb076830	Module 5	0.00383923
Zm00001eb078140	Module 5	0.0139637
Zm00001eb079780	Module 5	0.0146
Zm00001eb079900	Module 5	0.00402337
Zm00001eb080080	Module 5	0.000377543
Zm00001eb082160	Module 5	0.000405434
Zm00001eb082980	Module 5	0.0485547
Zm00001eb086060	Module 5	0.0108259
Zm00001eb088370	Module 5	0.00121019
Zm00001eb089680	Module 5	0.00249276
Zm00001eb090830	Module 5	0.00406688
Zm00001eb091350	Module 5	0.0016893
Zm00001eb093400	Module 5	0.00377433
Zm00001eb095940	Module 5	0.00486395
Zm00001eb096170	Module 5	0.0208129
Zm00001eb097300	Module 5	0.0033101
Zm00001eb099090	Module 5	0.00527666
Zm00001eb100140	Module 5	0.00762091
Zm00001eb101010	Module 5	1.9668e-05
Zm00001eb102080	Module 5	0.0479098
Zm00001eb102400	Module 5	0.000331947
Zm00001eb102620	Module 5	0.0156547
Zm00001eb102930	Module 5	0.0484313
Zm00001eb104250	Module 5	0.0136575
Zm00001eb104260	Module 5	0.00598146
Zm00001eb104480	Module 5	0.00022529
Zm00001eb104970	Module 5	0.00166746
Zm00001eb106050	Module 5	0.0421573
Zm00001eb106240	Module 5	0.00339433
Zm00001eb107030	Module 5	0.00178324
Zm00001eb107590	Module 5	0.0158012
Zm00001eb108030	Module 5	0.00593166
Zm00001eb108950	Module 5	0.0309954
Zm00001eb108960	Module 5	0.00073911
Zm00001eb109660	Module 5	0.0221502
Zm00001eb109810	Module 5	0.0105557
Zm00001eb110520	Module 5	0.000219247
Zm00001eb110940	Module 5	0.00758064
Zm00001eb111760	Module 5	0.0249342
Zm00001eb111980	Module 5	0.002784
Zm00001eb112260	Module 5	0.000193375
Zm00001eb113600	Module 5	0.00793574
Zm00001eb119330	Module 5	0.00281337
Zm00001eb119690	Module 5	0.0368721
Zm00001eb120350	Module 5	0.00477335
Zm00001eb122190	Module 5	0.00604062
Zm00001eb122330	Module 5	0.031053
Zm00001eb122450	Module 5	0.00379618
Zm00001eb122920	Module 5	0.00963885
Zm00001eb125270	Module 5	0.00349183
Zm00001eb125810	Module 5	0.00238608
Zm00001eb127680	Module 5	0.032778
Zm00001eb127900	Module 5	0.0270711
Zm00001eb128200	Module 5	0.000783106
Zm00001eb128670	Module 5	0.0199633
Zm00001eb129760	Module 5	0.0391915
Zm00001eb129770	Module 5	0.0224013
Zm00001eb130330	Module 5	0.01857
Zm00001eb130750	Module 5	0.0206232
Zm00001eb131190	Module 5	0.0178364
Zm00001eb133140	Module 5	0.00710457
Zm00001eb133230	Module 5	5.63684e-05
Zm00001eb133860	Module 5	5.95678e-05
Zm00001eb134290	Module 5	0.0271969
Zm00001eb135270	Module 5	0.045113
Zm00001eb135460	Module 5	0.0326363
Zm00001eb138200	Module 5	0.00294508
Zm00001eb138910	Module 5	0.000444637
Zm00001eb139460	Module 5	0.00106224
Zm00001eb139850	Module 5	0.0118675
Zm00001eb140740	Module 5	0.00221777
Zm00001eb140910	Module 5	0.0409811
Zm00001eb142030	Module 5	0.00379996
Zm00001eb143170	Module 5	0.00213578
Zm00001eb144880	Module 5	0.00445372
Zm00001eb144980	Module 5	0.00701948
Zm00001eb145050	Module 5	0.000182717
Zm00001eb148030	Module 5	0.0181603
Zm00001eb149740	Module 5	0.0397108
Zm00001eb149990	Module 5	0.00219837
Zm00001eb151800	Module 5	0.0240249
Zm00001eb153610	Module 5	0.00132682
Zm00001eb154580	Module 5	0.025451
Zm00001eb156540	Module 5	0.000467219
Zm00001eb157220	Module 5	0.0290508
Zm00001eb157610	Module 5	0.0119534
Zm00001eb158770	Module 5	9.78651e-06
Zm00001eb159470	Module 5	0.00409848
Zm00001eb159490	Module 5	0.0180476
Zm00001eb161900	Module 5	0.0305358
Zm00001eb161920	Module 5	0.0349342
Zm00001eb162160	Module 5	0.018408
Zm00001eb163500	Module 5	0.0416704
Zm00001eb163830	Module 5	0.025183
Zm00001eb165200	Module 5	0.020503
Zm00001eb165520	Module 5	0.0120881
Zm00001eb166090	Module 5	0.0125151
[truncated: 715 more rows]

## Sheet: Table S6
Table S6 Summary of lncRNAs identified through all three methods (CPAT, CPC2, Plek) across the libraries
Transcript ID	Locus ID	Transcripts, ref.	Found transcripts	Class code	Position	Ls_C_6	Ls_C_24	Ls_T_6	Ls_T_24	Lt_C_6	Lt_C_24	Lt_T_6	Lt_T_24
TCONS_00010675	XLOC_000020	-	-	u	chr1[+]2789011-2790084	-	-	-	-	CUFF.107.1	-	-	-
TCONS_00005234	XLOC_000034	Zm00001eb000960_T002,-|Zm00001eb000960_T001	-|Zm00001eb000960_T002	o	chr1[+]3359130-3361364	CUFF.45.3	-	-	-	Zm00001eb000960_T001	-	-	-
TCONS_00009236	XLOC_000068	-	-|Zm00001eb001760_T001	i	chr1[+]5113668-5114476	-	-	-	-	-	CUFF.448.1	-	-
TCONS_00012819	XLOC_000108	-	-|Zm00001eb002590_T001	x	chr1[+]7298702-7300792	CUFF.383.1	CUFF.371.1,CUFF.371.2	CUFF.192.2	CUFF.177.1	CUFF.246.1	CUFF.327.1	CUFF.148.2,CUFF.148.3	CUFF.152.1
TCONS_00000121	XLOC_000111	-	-|Zm00001eb002660_T001	x	chr1[+]7432878-7433911	-	CUFF.154.1	-	-	-	-	-	-
TCONS_00008175	XLOC_000114	-	-	u	chr1[+]7971585-7976099	CUFF.160.1,CUFF.160.2	-	CUFF.179.1,CUFF.179.2	-	-	CUFF.142.1	CUFF.157.1	-
TCONS_00008182	XLOC_000141	-|Zm00001eb003750_T001	-|Zm00001eb003750_T001	o	chr1[+]10193322-10194690	Zm00001eb003750_T001	Zm00001eb003750_T001	Zm00001eb003750_T001,CUFF.682.2	CUFF.215.2,Zm00001eb003750_T001	Zm00001eb003750_T001,CUFF.233.2	Zm00001eb003750_T001	CUFF.263.1,Zm00001eb003750_T001	Zm00001eb003750_T001,CUFF.226.2
TCONS_00008192	XLOC_000175	-	-	u	chr1[+]12587602-12588622	-	-	CUFF.315.1	-	-	-	-	-
TCONS_00011793	XLOC_000223	-	-|Zm00001eb005860_T001	x	chr1[+]16643829-16644294	-	-	-	-	-	-	-	CUFF.406.1
TCONS_00010740	XLOC_000302	-|Zm00001eb007940_T001	-	u	chr1[+]23412691-23417430	-	-	CUFF.602.1	CUFF.535.1,CUFF.535.2	CUFF.684.1	CUFF.713.1	-	CUFF.606.1
TCONS_00005334	XLOC_000332	-	-	u	chr1[+]26727917-26730564	CUFF.645.1	-	-	-	-	-	-	CUFF.649.1
TCONS_00006968	XLOC_000461	-	-	u	chr1[+]40145148-40151257	CUFF.1013.1,CUFF.1013.2	CUFF.953.1	CUFF.1107.1	CUFF.942.2	-	-	-	-
TCONS_00009348	XLOC_000470	-	-|Zm00001eb012460_T001	x	chr1[+]40899960-40904650	-	-	-	-	CUFF.1041.2,CUFF.1041.1	CUFF.1065.1	CUFF.988.1,CUFF.990.1	CUFF.933.1
TCONS_00010761	XLOC_000470		-|Zm00001eb012450_T001	x	chr1[+]40899960-40904650
TCONS_00005381	XLOC_000520	-	-	u	chr1[+]45386766-45387263	CUFF.1154.1	-	-	-	-	-	-	-
TCONS_00005389	XLOC_000549	-	-	u	chr1[+]47605540-47607150	CUFF.1224.1	-	-	-	-	-	-	-
TCONS_00009372	XLOC_000556	-	-	u	chr1[+]48481863-48482985	-	-	-	-	-	CUFF.1296.1	-	-
TCONS_00000672	XLOC_000610	-	-	u	chr1[+]54347882-54348491	-	CUFF.1247.1	-	-	-	-	-	-
TCONS_00010788	XLOC_000643	-	-|Zm00001eb016330_T002	i	chr1[+]57098373-57099798	-	-	-	-	CUFF.1383.1	-	-	-
TCONS_00011891	XLOC_000646	-|Zm00001eb016400_T002,-|Zm00001eb016400_T001	-|Zm00001eb016400_T001	o	chr1[+]57416432-57419091	Zm00001eb016400_T002	Zm00001eb016400_T002,CUFF.1311.3	Zm00001eb016400_T002,Zm00001eb016400_T001	Zm00001eb016400_T002,Zm00001eb016400_T001	Zm00001eb016400_T002,Zm00001eb016400_T001	Zm00001eb016400_T002	Zm00001eb016400_T002	Zm00001eb016400_T002,CUFF.1272.3
TCONS_00010798	XLOC_000688	-	-	u	chr1[+]62588236-62593212	-	-	-	-	CUFF.1508.1,CUFF.1508.2	CUFF.1570.1,CUFF.1570.2	CUFF.1593.2,CUFF.1593.1	CUFF.1349.1,CUFF.1349.2
TCONS_00012898	XLOC_000688		-	u	chr1[+]62588236-62593212
TCONS_00010817	XLOC_000773	-	-|Zm00001eb019630_T001	i	chr1[+]71561562-71562199	-	-	-	-	CUFF.1682.1	-	-	-
TCONS_00008319	XLOC_000790	-	-	u	chr1[+]74420023-74428386	-	-	CUFF.1783.1	-	-	-	-	-
TCONS_00007052	XLOC_000816	-	-|Zm00001eb020640_T001	x	chr1[+]77206660-77207352	-	-	CUFF.1840.1	CUFF.1586.1	-	-	-	-
TCONS_00011928	XLOC_000824	-	-|Zm00001eb021010_T001	x	chr1[+]79387253-79387680	-	-	-	-	-	-	-	CUFF.1631.1
TCONS_00011932	XLOC_000841	-	-	u	chr1[+]82214469-82231873	CUFF.1888.1	CUFF.1737.2,CUFF.1737.1	CUFF.1916.1,CUFF.1916.2	CUFF.1648.3,CUFF.1648.1	CUFF.1855.2,CUFF.1855.1,CUFF.1849.1	CUFF.1945.1,CUFF.1973.1	CUFF.1772.1,CUFF.1772.2	CUFF.1697.1,CUFF.1697.2,CUFF.1697.3
TCONS_00005480	XLOC_000862	-	-	u	chr1[+]84954399-84960672	CUFF.1860.1,CUFF.1860.2	CUFF.1874.1	CUFF.1958.1,CUFF.1958.2,CUFF.1958.3	CUFF.1688.1	CUFF.2043.1	CUFF.2014.1	CUFF.1821.1,CUFF.1821.2,CUFF.1821.3	CUFF.1745.1
TCONS_00008344	XLOC_000862		-	u	chr1[+]84954399-84960672
TCONS_00005485	XLOC_000877	-	-	u	chr1[+]86690983-86692152	CUFF.1937.1	-	-	-	-	-	-	-
TCONS_00005486	XLOC_000878	-	-	u	chr1[+]86845552-86847453	CUFF.1940.1	CUFF.1810.1	-	-	-	-	-	-
TCONS_00005487	XLOC_000879	-	-	u	chr1[+]86848924-86850073	CUFF.1942.1	-	-	-	-	-	-	-
TCONS_00000974	XLOC_000893	-	-	u	chr1[+]88665885-88666946	-	CUFF.1828.1	-	-	-	CUFF.2080.1	-	-
TCONS_00001004	XLOC_000916	-|Zm00001eb023300_T001,-|Zm00001eb023310_T001	-|Zm00001eb023310_T001	o	chr1[+]91942077-91945870	CUFF.1964.1,CUFF.1964.2	CUFF.1878.1,CUFF.1878.3	CUFF.2045.2	-	CUFF.1987.2	CUFF.2097.2	CUFF.1918.2	-
TCONS_00009467	XLOC_000916		-|Zm00001eb023310_T001	o	chr1[+]91942077-91945870
TCONS_00005514	XLOC_000986	-	-	u	chr1[+]104869340-104873797	CUFF.2068.2,CUFF.2068.1	CUFF.2028.2,CUFF.2028.1	CUFF.2179.1,CUFF.2179.2	CUFF.1911.1	-	-	-	-
TCONS_00008372	XLOC_000986		-	u	chr1[+]104869340-104873797
TCONS_00009494	XLOC_000997	-	-	u	chr1[+]106736037-106736836	-	-	-	-	-	CUFF.2256.1	-	-
TCONS_00011962	XLOC_001008	-	-	u	chr1[+]109476632-109507236	-	-	-	-	-	CUFF.2319.1	-	CUFF.1980.1,CUFF.1980.2,CUFF.1980.3
TCONS_00009500	XLOC_001016	-	-	u	chr1[+]111812121-111814638	-	-	-	-	-	CUFF.2312.1	-	-
TCONS_00009510	XLOC_001043	-	-	u	chr1[+]118464491-118465060	-	-	-	-	-	CUFF.2608.1	-	-
TCONS_00009514	XLOC_001047	-	-	u	chr1[+]121020074-121025120	-	-	-	-	CUFF.2328.4,CUFF.2328.1,CUFF.2328.2,CUFF.2328.3	CUFF.2429.2,CUFF.2429.3,CUFF.2429.1	CUFF.2189.1,CUFF.2189.2,CUFF.2189.3	CUFF.2077.1,CUFF.2077.2
TCONS_00010882	XLOC_001047		-	u	chr1[+]121020074-121025120
TCONS_00011971	XLOC_001061	-	-|Zm00001eb027020_T001	x	chr1[+]128642882-128657811	-	-	-	-	-	-	-	CUFF.2121.1
TCONS_00010893	XLOC_001102	-	-	u	chr1[+]148798007-148805493	-	-	-	-	CUFF.2544.1	CUFF.2633.1	-	CUFF.2235.1
TCONS_00007112	XLOC_001121	-	-	u	chr1[+]153718351-153723052	CUFF.2670.1	CUFF.2365.1,CUFF.2365.2	CUFF.2524.1,CUFF.2524.2	CUFF.2208.1,CUFF.2208.2	-	-	CUFF.2417.1	CUFF.2280.1
TCONS_00012972	XLOC_001143	-	-|Zm00001eb029520_T001	x	chr1[+]160697479-160698081	-	-	-	-	-	-	CUFF.2470.1	-
TCONS_00001220	XLOC_001170	-	-	u	chr1[+]165707873-165710257	CUFF.2623.1	CUFF.2469.1,CUFF.2469.2,CUFF.2469.3	CUFF.2661.1	CUFF.2287.1	-	-	-	-
TCONS_00012984	XLOC_001184	-	-	u	chr1[+]168665142-168724570	-	-	-	-	CUFF.2718.1,CUFF.2718.2	-	CUFF.2556.1,CUFF.2556.2	-
TCONS_00009567	XLOC_001214	-	-	u	chr1[+]172892750-172894806	-	-	-	-	-	CUFF.2885.1	-	-
TCONS_00009578	XLOC_001229	-	-	u	chr1[+]176705537-176709622	-	-	-	-	CUFF.2829.1,CUFF.2829.2	CUFF.2929.1	CUFF.2624.1	-
TCONS_00008421	XLOC_001247	-	-	u	chr1[+]179637994-179640596	-	CUFF.2636.1	CUFF.2830.1	-	-	CUFF.2985.1	-	-
TCONS_00005616	XLOC_001264	-|Zm00001eb032720_T001	-|Zm00001eb032720_T001	o	chr1[+]182850994-182853578	CUFF.2848.1,CUFF.2848.2,CUFF.2848.4	CUFF.2694.3,CUFF.2694.1	CUFF.2880.1,CUFF.2880.2	CUFF.2470.1	CUFF.2907.2	CUFF.3047.2	Zm00001eb032720_T001	Zm00001eb032720_T001
TCONS_00005624	XLOC_001287	-	-	u	chr1[+]185759936-185762520	CUFF.2873.2,CUFF.2873.3,CUFF.2873.1	CUFF.2726.1,CUFF.2726.2,CUFF.2726.3	CUFF.3036.1,CUFF.3036.2	CUFF.2510.1	-	CUFF.3082.1	CUFF.2765.1,CUFF.2765.2	-
TCONS_00013002	XLOC_001287	-	-	u	chr1[+]185759936-185762520
TCONS_00012015	XLOC_001288	-	-	u	chr1[+]185956195-185964424	CUFF.2875.1,CUFF.2875.2,CUFF.2875.3	CUFF.2731.1,CUFF.2731.2	CUFF.3043.1,CUFF.3043.2	CUFF.2515.1,CUFF.2515.2,CUFF.2515.4	CUFF.2938.1,CUFF.2938.2	CUFF.3084.1,CUFF.3084.2	CUFF.2771.1,CUFF.2771.2	CUFF.2620.1,CUFF.2620.2
TCONS_00001358	XLOC_001300	-	-	u	chr1[+]187488457-187489518	-	CUFF.2761.1	-	-	-	-	-	-
TCONS_00005631	XLOC_001309	-	-	u	chr1[+]188310355-188311456	CUFF.2910.1	-	CUFF.3140.1	CUFF.2555.1	CUFF.2979.1	CUFF.3123.1	-	CUFF.2656.1
TCONS_00009603	XLOC_001309	-	-	u	chr1[+]188310355-188311456
TCONS_00001377	XLOC_001317	-|Zm00001eb034350_T001	-|Zm00001eb034350_T001	o	chr1[+]189542321-189543660	-	CUFF.2822.1,CUFF.2822.2	CUFF.2989.1	CUFF.2601.1	-	-	-	-
TCONS_00001378	XLOC_001317	-|Zm00001eb034350_T001	-|Zm00001eb034350_T001	o	chr1[+]189542321-189543660
TCONS_00009605	XLOC_001319	-	-	u	chr1[+]189734571-189755778	-	-	-	-	CUFF.2990.2	CUFF.3152.1,CUFF.3152.2	CUFF.2828.1	CUFF.2754.1,CUFF.2754.2
TCONS_00010951	XLOC_001321	-|Zm00001eb034430_T001	-|Zm00001eb034430_T001	o	chr1[+]189882368-189905380	-	-	-	-	CUFF.3001.2	-	-	-
TCONS_00009607	XLOC_001324	-	-	u	chr1[+]190719201-190722269	-	-	-	-	-	CUFF.3161.1	-	-
TCONS_00005633	XLOC_001328	-|Zm00001eb034610_T001	-|Zm00001eb034610_T001	x	chr1[+]191257802-191259615	CUFF.2940.1	-	-	-	-	-	-	-
TCONS_00005646	XLOC_001346	-|Zm00001eb035030_T003	-|Zm00001eb035030_T003	x	chr1[+]192381336-192382680	CUFF.2986.1	-	-	-	-	-	-	-
TCONS_00007172	XLOC_001351	-|Zm00001eb035290_T001	-|Zm00001eb035290_T001	o	chr1[+]193402550-193404333	Zm00001eb035290_T001	Zm00001eb035290_T001	Zm00001eb035290_T001,CUFF.3025.1,CUFF.3025.3	CUFF.2623.1,Zm00001eb035290_T001	Zm00001eb035290_T001	Zm00001eb035290_T001	Zm00001eb035290_T001	Zm00001eb035290_T001
TCONS_00009619	XLOC_001352	-	-	u	chr1[+]193526363-193526783	-	-	-	-	-	CUFF.3272.1	-	-
TCONS_00010962	XLOC_001360	-	-	u	chr1[+]193987516-193988050	-	-	-	-	CUFF.3081.1	CUFF.3213.1	-	-
TCONS_00005654	XLOC_001373	-	-	u	chr1[+]195079230-195112348	CUFF.3037.1	-	-	-	-	-	-	-
TCONS_00007195	XLOC_001415	-|Zm00001eb037040_T001	-|Zm00001eb037040_T001	o	chr1[+]200199378-200200977	CUFF.3128.1	CUFF.2962.1	-	CUFF.2750.2,CUFF.2750.3	-	-	CUFF.2987.2	CUFF.2815.2
TCONS_00005676	XLOC_001442	-	-	u	chr1[+]202197763-202199778	CUFF.3186.1,CUFF.3186.2	CUFF.3012.1	CUFF.3225.1	CUFF.2808.1	CUFF.3306.1	CUFF.3390.1	CUFF.3019.1	CUFF.2929.1
TCONS_00007217	XLOC_001488	-	-	u	chr1[+]208121446-208122087	-	-	-	CUFF.2896.1	-	-	-	-
TCONS_00009669	XLOC_001499	-	-	u	chr1[+]209575383-209597896	-	-	-	-	-	CUFF.5425.1	-	CUFF.3755.1
TCONS_00012062	XLOC_001499	-	-	u	chr1[+]209575383-209597896
TCONS_00001607	XLOC_001513	-	-	u	chr1[+]211362890-211368841	CUFF.3358.1	CUFF.3260.1	CUFF.3390.2	CUFF.2940.1	CUFF.3427.2,CUFF.3427.1	CUFF.3612.1	CUFF.3260.1	CUFF.3056.1
TCONS_00010993	XLOC_001513	-	-	u	chr1[+]211362890-211368841
TCONS_00007232	XLOC_001546	-	-	u	chr1[+]215903356-215931279	CUFF.3438.1	CUFF.3220.2,CUFF.3220.1	CUFF.3468.1	CUFF.3010.1,CUFF.3010.2	-	-	-	-
TCONS_00012070	XLOC_001564	-|Zm00001eb041420_T001	-|Zm00001eb041420_T001	o	chr1[+]218074264-218080396	-	-	-	-	CUFF.3558.2,CUFF.3558.3,CUFF.3558.4	CUFF.3722.2,CUFF.3722.3	CUFF.3379.3,CUFF.3379.2	CUFF.3158.2,CUFF.3158.3
TCONS_00009690	XLOC_001573	-	-	u	chr1[+]219082088-219082663	-	-	-	-	-	CUFF.3744.1	-	-
TCONS_00001770	XLOC_001666	-	-	u	chr1[+]230926819-230928328	-	CUFF.3546.1	CUFF.3753.1	-	-	-	-	-
TCONS_00008514	XLOC_001666	-	-	u	chr1[+]230926819-230928328
TCONS_00005766	XLOC_001684	-	-	u	chr1[+]232435463-232436284	CUFF.3754.1	-	-	-	-	-	-	-
TCONS_00011023	XLOC_001685	-	-	u	chr1[+]232531391-232534594	-	-	-	-	CUFF.3818.1	CUFF.4034.1	-	-
TCONS_00007275	XLOC_001702	-	-	u	chr1[+]234564068-234564660	-	-	-	CUFF.3314.1	-	-	-	-
TCONS_00001812	XLOC_001712	-|Zm00001eb045520_T001	-|Zm00001eb045520_T001	i	chr1[+]235830151-235830901	-	CUFF.3780.1	-	-	-	-	-	-
TCONS_00009732	XLOC_001718	-|Zm00001eb045740_T001	-|Zm00001eb045740_T001	o	chr1[+]236763876-236764931	CUFF.3871.2	CUFF.3650.2	CUFF.3881.1	CUFF.3355.2	CUFF.3934.2,CUFF.3934.3	CUFF.4144.1	CUFF.3763.1	CUFF.3512.2
TCONS_00001870	XLOC_001775	-|Zm00001eb047330_T001	-|Zm00001eb047330_T001	x	chr1[+]243308103-243309477	CUFF.4005.1	CUFF.3812.1,CUFF.3812.2,CUFF.3812.3,CUFF.3812.4	CUFF.4099.1	CUFF.3466.1	CUFF.4073.1,CUFF.4073.2	CUFF.4278.1	CUFF.3882.1	CUFF.3635.1,CUFF.3635.2
TCONS_00009753	XLOC_001788	-	-	u	chr1[+]244790303-244801811	-	-	-	-	CUFF.4104.1,CUFF.4104.2	CUFF.4312.2,CUFF.4312.1	CUFF.3911.1,CUFF.3910.1,CUFF.3910.2	CUFF.3668.1
TCONS_00011046	XLOC_001788	-	-	u	chr1[+]244790303-244801811
TCONS_00005794	XLOC_001790	-	-	u	chr1[+]244847162-244847828	CUFF.4037.1	-	-	-	-	-	-	-
TCONS_00007308	XLOC_001828	-	-	u	chr1[+]249771398-249772954	CUFF.4117.1	-	-	CUFF.3577.1	-	-	-	-
TCONS_00012129	XLOC_001836	-	-	u	chr1[+]250703919-250706593	-	-	-	-	CUFF.4329.1	CUFF.4514.2	CUFF.4013.2	CUFF.3758.1,CUFF.3758.2
TCONS_00012136	XLOC_001865	-	-	u	chr1[+]253295863-253296353	-	-	-	-	-	-	-	CUFF.3817.1
TCONS_00001962	XLOC_001866	-|Zm00001eb049560_T001	-|Zm00001eb049560_T001	o	chr1[+]253506947-253517731	CUFF.4209.1,CUFF.4209.2,CUFF.4209.5	CUFF.4042.1	-	-	CUFF.4292.1	-	CUFF.4062.1	-
TCONS_00013109	XLOC_001880	-|Zm00001eb049810_T001	-|Zm00001eb049810_T001	i	chr1[+]254441401-254441793	-	-	-	-	-	-	CUFF.4145.1	-
TCONS_00008575	XLOC_001929	-	-	u	chr1[+]260040033-260040729	-	-	CUFF.4341.1	-	-	-	-	-
TCONS_00013125	XLOC_001935	-	-	u	chr1[+]261004194-261005048	-	-	-	-	-	-	CUFF.4209.1	-
TCONS_00008586	XLOC_001983	-|Zm00001eb052700_T001	-|Zm00001eb052700_T001	x	chr1[+]265547108-265549882	-	-	CUFF.4464.1	-	-	-	-	-
TCONS_00009815	XLOC_001987	-	-	u	chr1[+]265749775-265751035	-	-	-	-	-	CUFF.5016.1	-	-
TCONS_00002114	XLOC_001998	-|Zm00001eb053060_T001	-|Zm00001eb053060_T001	o	chr1[+]267107912-267139048	CUFF.4472.1	CUFF.4268.1	CUFF.4492.1	CUFF.3944.1	CUFF.4570.1	CUFF.4736.1	CUFF.4342.1	-
TCONS_00002191	XLOC_002074	-	-|Zm00001eb054700_T001	x	chr1[+]273720381-273721251	CUFF.4645.1	CUFF.4428.1	-	-	-	-	-	-
TCONS_00005896	XLOC_002080	-	-	u	chr1[+]274361527-274363411	CUFF.4655.1	CUFF.4442.1	CUFF.4653.1	CUFF.4203.1	-	-	CUFF.4520.1	-
TCONS_00013146	XLOC_002101	-|Zm00001eb055480_T001	-|Zm00001eb055480_T001	o	chr1[+]275965184-275981893	CUFF.4692.2	Zm00001eb055480_T001	Zm00001eb055480_T001	CUFF.4108.2	CUFF.4795.2	CUFF.6168.2	CUFF.4560.2,Zm00001eb055480_T001	CUFF.4250.2
TCONS_00013147	XLOC_002103	-	-|Zm00001eb055510_T001	o	chr1[+]276063747-276108857	-	-	-	-	CUFF.4799.1	CUFF.6176.1	CUFF.4564.2,CUFF.4564.1	CUFF.4256.3,CUFF.4256.1,CUFF.4256.2
TCONS_00013154	XLOC_002148	-	-	u	chr1[+]281688775-281690532	-	-	-	-	CUFF.5322.1	CUFF.5517.1	CUFF.5138.1,CUFF.5138.2	-
TCONS_00009862	XLOC_002167	-|Zm00001eb057310_T001	-|Zm00001eb057310_T001	o	chr1[+]283186285-283188237	-	-	CUFF.4848.1	-	CUFF.4930.1	CUFF.5198.1	CUFF.4678.1,CUFF.4678.2	CUFF.4544.1
TCONS_00011121	XLOC_002167		-|Zm00001eb057310_T001	o	chr1[+]283186285-283188237
TCONS_00012199	XLOC_002167		-|Zm00001eb057310_T001	o	chr1[+]283186285-283188237
TCONS_00013157	XLOC_002167		-|Zm00001eb057310_T001	o	chr1[+]283186285-283188237
TCONS_00005926	XLOC_002199	-	-|Zm00001eb058100_T001	i	chr1[+]285752146-285753862	CUFF.4986.1	-	-	-	-	-	-	-
TCONS_00009867	XLOC_002206	-	-	u	chr1[+]286022325-286025055	-	-	-	-	-	CUFF.5529.1	-	-
TCONS_00012217	XLOC_002239	-	-|Zm00001eb059100_T001	i	chr1[+]289490000-289491056	-	-	-	-	-	-	-	CUFF.4519.1
TCONS_00005950	XLOC_002261	-	-	u	chr1[+]291275084-291275659	CUFF.5104.1	-	-	-	-	-	-	-
TCONS_00013181	XLOC_002264	-|Zm00001eb059760_T001	-|Zm00001eb059760_T001	o	chr1[+]291810849-291816260	-	-	-	-	CUFF.5126.2,CUFF.5126.1,CUFF.5126.4	CUFF.5369.1,CUFF.5369.2,CUFF.5369.3	CUFF.4849.1,CUFF.4849.2,CUFF.4849.4	CUFF.4532.1,CUFF.4532.2
TCONS_00005954	XLOC_002282	-	-|Zm00001eb060220_T001	x	chr1[+]293170191-293176261	CUFF.5178.1,CUFF.5178.2	-	-	-	-	CUFF.5652.1	-	-
TCONS_00005955	XLOC_002282		-|Zm00001eb060220_T001	x	chr1[+]293170191-293176261
TCONS_00009893	XLOC_002282		-|Zm00001eb060220_T001	x	chr1[+]293170191-293176261
TCONS_00012231	XLOC_002324	-|Zm00001eb061400_T001	-|Zm00001eb061400_T001	o	chr1[+]296823270-296825712	Zm00001eb061400_T001	Zm00001eb061400_T001	Zm00001eb061400_T001	Zm00001eb061400_T001	CUFF.5274.1,Zm00001eb061400_T001	Zm00001eb061400_T001	Zm00001eb061400_T001	Zm00001eb061400_T001,CUFF.4708.4
TCONS_00005982	XLOC_002394	-	-	u	chr1[+]301605799-301606935	CUFF.5369.1	-	CUFF.5523.1	-	-	-	-	-
TCONS_00012246	XLOC_002419	-|Zm00001eb063700_T001	-|Zm00001eb063700_T001	o	chr1[+]302957347-302965619	-	CUFF.5525.1,Zm00001eb063700_T001	-	CUFF.4758.3,Zm00001eb063700_T001,CUFF.4758.2	Zm00001eb063700_T001	-	Zm00001eb063700_T001	CUFF.4887.2,Zm00001eb063700_T001,CUFF.4887.3
TCONS_00007444	XLOC_002426	-	-	u	chr1[+]303201752-303202419	-	-	-	CUFF.5371.2	-	-	-	-
TCONS_00012253	XLOC_002484	-	-	u	chr1[+]308167233-308170480	-	-	-	-	-	CUFF.5916.1	-	CUFF.5046.1
TCONS_00008689	XLOC_002617	-	-	u	chr1[-]9291010-9291819	CUFF.444.1	CUFF.188.1	CUFF.219.1	CUFF.202.1	-	-	-	-
TCONS_00006063	XLOC_002639	-|Zm00001eb004030_T001	-|Zm00001eb004030_T001	o	chr1[-]11078403-11085468	Zm00001eb004030_T001,CUFF.270.2	CUFF.247.1,Zm00001eb004030_T001	Zm00001eb004030_T001	Zm00001eb004030_T001,CUFF.247.2	Zm00001eb004030_T001	Zm00001eb004030_T001	Zm00001eb004030_T001	CUFF.326.2,Zm00001eb004030_T001
TCONS_00007503	XLOC_002656	-|Zm00001eb004570_T001,-|Zm00001eb004590_T001	-|Zm00001eb004570_T001	o	chr1[-]12524347-12535700	CUFF.328.1,Zm00001eb004590_T001,CUFF.327.1,CUFF.327.3	Zm00001eb004590_T001,CUFF.307.2,Zm00001eb004570_T001	CUFF.305.2,Zm00001eb004590_T001,Zm00001eb004570_T001	Zm00001eb004590_T001,CUFF.289.1,CUFF.289.2,Zm00001eb004570_T001	CUFF.294.1,Zm00001eb004590_T001,CUFF.295.1	Zm00001eb004570_T001,CUFF.622.2	Zm00001eb004570_T001,CUFF.298.2,CUFF.298.3	CUFF.503.2
TCONS_00008701	XLOC_002679	-|Zm00001eb005500_T001	-|Zm00001eb005500_T001	o	chr1[-]15260613-15261921	Zm00001eb005500_T001	Zm00001eb005500_T001	CUFF.458.1,Zm00001eb005500_T001	CUFF.386.1	Zm00001eb005500_T001	CUFF.543.1,Zm00001eb005500_T001	Zm00001eb005500_T001	Zm00001eb005500_T001
TCONS_00013263	XLOC_002727	-	-	u	chr1[-]19205193-19205969	-	-	-	-	-	-	CUFF.468.1	-
TCONS_00006121	XLOC_002835	-	-	u	chr1[-]30799910-30807333	CUFF.794.1	CUFF.760.1	-	-	-	-	-	-
TCONS_00006122	XLOC_002838	-	-	u	chr1[-]31015417-31021505	CUFF.817.3	CUFF.767.1	CUFF.851.1	CUFF.698.1	-	-	-	-
TCONS_00011279	XLOC_002863	-	-	u	chr1[-]32971820-32982441	-	-	-	-	CUFF.859.1,CUFF.859.2,CUFF.859.3	-	-	-
TCONS_00011281	XLOC_002863		-	u	chr1[-]32971820-32982441
TCONS_00010042	XLOC_002866	-	-|Zm00001eb010440_T001	x	chr1[-]33205215-33208340	CUFF.872.1	CUFF.805.1	CUFF.931.1,CUFF.931.2	CUFF.774.1	CUFF.864.1,CUFF.864.2	CUFF.920.2,CUFF.920.1	CUFF.823.1,CUFF.823.2	CUFF.793.1,CUFF.793.2
TCONS_00010044	XLOC_002875	-	-	u	chr1[-]34288035-34288355	-	-	-	-	-	CUFF.960.1	-	-
TCONS_00010051	XLOC_002898	-	-	u	chr1[-]35759782-35760454	-	-	-	-	-	CUFF.931.1	-	-
TCONS_00011286	XLOC_002905	-	-	u	chr1[-]36024261-36025103	-	-	-	-	CUFF.924.1	-	-	-
TCONS_00003093	XLOC_002907	-|Zm00001eb011220_T003,-|Zm00001eb011220_T002,-|Zm00001eb011220_T001	-|Zm00001eb011220_T001	o	chr1[-]36151494-36154277	Zm00001eb011220_T001	Zm00001eb011220_T001,CUFF.892.5	CUFF.934.4,Zm00001eb011220_T001	Zm00001eb011220_T001,CUFF.810.5	Zm00001eb011220_T001,CUFF.927.6,CUFF.927.7	Zm00001eb011220_T003,Zm00001eb011220_T001	Zm00001eb011220_T003,Zm00001eb011220_T001	Zm00001eb011220_T001
TCONS_00008765	XLOC_002913	-	-	u	chr1[-]37300899-37301651	-	-	CUFF.1126.1	-	-	-	-	-
TCONS_00003110	XLOC_002923	-	-|Zm00001eb011800_T001	i	chr1[-]38488355-38489277	-	CUFF.1922.1	-	CUFF.1049.1	-	-	-	-
TCONS_00003174	XLOC_002979	-	-	u	chr1[-]43803046-43803850	CUFF.1148.1	CUFF.1019.1	-	-	CUFF.1102.1	CUFF.1144.1	CUFF.1053.1	CUFF.977.1
TCONS_00010081	XLOC_003011	-	-	u	chr1[-]47286684-47287809	-	-	-	-	-	CUFF.1265.1	-	-
TCONS_00006185	XLOC_003027	-	-	u	chr1[-]49209313-49212377	CUFF.1256.1,CUFF.1256.3	CUFF.1137.2	CUFF.1237.1,CUFF.1237.2	CUFF.1105.1,CUFF.1105.2	-	-	-	-
TCONS_00006224	XLOC_003124	-	-|Zm00001eb017040_T002	x	chr1[-]60854119-60856255	CUFF.2417.1	-	-	-	-	-	-	-
TCONS_00011342	XLOC_003158	-	-	u	chr1[-]64063032-64063732	-	-	-	-	CUFF.1548.1	-	-	-
TCONS_00007681	XLOC_003228	-	-|Zm00001eb020060_T002	x	chr1[-]73510204-73514044	CUFF.1715.1	CUFF.1622.1	CUFF.1770.1	CUFF.1587.1	CUFF.1700.1	CUFF.1803.1	CUFF.1645.1,CUFF.1646.1	CUFF.1556.1
TCONS_00012398	XLOC_003252	-	-|Zm00001eb020690_T001	x	chr1[-]77561237-77563713	-	-	-	-	-	-	CUFF.1697.1	CUFF.1708.1
TCONS_00007689	XLOC_003260	-	-	u	chr1[-]78646253-78647011	CUFF.1758.1	CUFF.1683.1,CUFF.1683.2	-	CUFF.1610.1	-	-	-	-
TCONS_00007691	XLOC_003267	-	-|Zm00001eb021090_T001	x	chr1[-]80065880-80067354	-	-	-	CUFF.1627.1	-	-	-	-
TCONS_00003517	XLOC_003284	-	-|Zm00001eb021420_T001	x	chr1[-]81467882-81468642	-	CUFF.1787.1	-	-	-	-	-	-
TCONS_00006291	XLOC_003317	-	-	u	chr1[-]86353787-86354720	CUFF.1925.1	-	-	-	-	-	-	-
TCONS_00011384	XLOC_003342	-	-	u	chr1[-]91648279-91653466	-	-	-	-	CUFF.1985.1,CUFF.1985.3,CUFF.1985.4,CUFF.1985.2	CUFF.2095.4,CUFF.2095.1,CUFF.2095.2,CUFF.2095.3,CUFF.2095.5	CUFF.1894.2,CUFF.1894.3,CUFF.1894.1	CUFF.1818.1
TCONS_00013373	XLOC_003345	-|Zm00001eb023380_T001	-|Zm00001eb023380_T001	o	chr1[-]92442800-92445223	Zm00001eb023380_T001	Zm00001eb023380_T001	Zm00001eb023380_T001	Zm00001eb023380_T001	CUFF.2001.1,CUFF.2001.2	CUFF.2117.1,CUFF.2117.2	CUFF.1907.1	CUFF.1828.1
TCONS_00011394	XLOC_003383	-	-	u	chr1[-]104306212-104309038	-	-	-	-	CUFF.2137.2,CUFF.2137.1	CUFF.2230.1	-	CUFF.1926.1
TCONS_00013389	XLOC_003408	-	-	u	chr1[-]107813650-107818190	-	-	-	-	-	-	CUFF.2056.1	-
TCONS_00006333	XLOC_003451	-|Zm00001eb026170_T001,-|Zm00001eb026180_T001	-|Zm00001eb026180_T001	o	chr1[-]117430771-117435352	CUFF.2222.1,CUFF.2222.4	CUFF.2167.1	CUFF.2310.1,Zm00001eb026180_T001	CUFF.2004.1,CUFF.2004.2,CUFF.2004.3	Zm00001eb026180_T001	Zm00001eb026180_T001	Zm00001eb026180_T001	Zm00001eb026180_T001
TCONS_00007738	XLOC_003451		-|Zm00001eb026180_T001	o	chr1[-]117430771-117435352
TCONS_00008898	XLOC_003453	-	-	u	chr1[-]118248286-118253817	CUFF.2224.1	CUFF.2168.2	CUFF.2307.1	CUFF.2006.1	-	-	-	-
TCONS_00006353	XLOC_003503	-	-	u	chr1[-]139036092-139036928	CUFF.2363.1	-	-	-	-	-	-	-
TCONS_00006355	XLOC_003511	-	-	u	chr1[-]142966285-142967173	CUFF.2381.1	CUFF.2276.1	CUFF.2443.1	CUFF.2099.1	-	-	CUFF.2317.1	-
TCONS_00010247	XLOC_003526	-	-	u	chr1[-]147399884-147402858	-	-	-	-	CUFF.2532.1	CUFF.2614.1	CUFF.2346.1,CUFF.2346.2	CUFF.2222.1
TCONS_00003791	XLOC_003557	-	-|Zm00001eb028860_T002	x	chr1[-]154661338-154663680	CUFF.2539.1	CUFF.2386.1	CUFF.2555.1	CUFF.2192.1	-	-	CUFF.2425.1	-
TCONS_00007773	XLOC_003575	-	-	u	chr1[-]159677705-159678385	-	-	-	CUFF.2227.1	-	-	-	-
TCONS_00011441	XLOC_003577	-	-	u	chr1[-]160019596-160023404	-	-	-	-	CUFF.2651.1	-	-	-
TCONS_00011446	XLOC_003591	-	-|Zm00001eb029790_T001	i	chr1[-]163482699-163483279	-	-	-	-	CUFF.2730.1	-	-	-
TCONS_00007783	XLOC_003607	-	-	u	chr1[-]166651282-166674007	CUFF.2645.1	CUFF.2484.1	CUFF.2674.1,CUFF.2674.2	CUFF.2299.1,CUFF.2299.2	CUFF.2709.1	CUFF.2810.1,CUFF.2810.2	CUFF.2527.1,CUFF.2527.2	CUFF.2401.1
TCONS_00008936	XLOC_003607		-	u	chr1[-]166651282-166674007
TCONS_00012485	XLOC_003607		-	u	chr1[-]166651282-166674007
TCONS_00010281	XLOC_003618	-	-	u	chr1[-]169983452-169984181	-	-	-	-	-	CUFF.3020.1	-	-
TCONS_00011462	XLOC_003653	-|Zm00001eb031420_T002,-|Zm00001eb031420_T001	-	u	chr1[-]176251206-176255072	Zm00001eb031420_T001	Zm00001eb031420_T001	Zm00001eb031420_T001	Zm00001eb031420_T001	CUFF.2809.1,CUFF.2809.2,CUFF.2809.5	CUFF.2926.2,CUFF.2926.1	CUFF.2621.1,CUFF.2621.2	CUFF.2492.2
TCONS_00008944	XLOC_003657	-|Zm00001eb031580_T001	-|Zm00001eb031580_T001	o	chr1[-]176966285-176968340	Zm00001eb031580_T001,CUFF.2754.2	Zm00001eb031580_T001,CUFF.2597.2	Zm00001eb031580_T001,CUFF.2775.3	Zm00001eb031580_T001	CUFF.2818.1	Zm00001eb031580_T001	Zm00001eb031580_T001	Zm00001eb031580_T001
TCONS_00006417	XLOC_003666	-	-	u	chr1[-]177770106-177796417	CUFF.2781.2,CUFF.2781.1	CUFF.2608.1,CUFF.2608.2	CUFF.2801.1	CUFF.2415.1	-	-	-	-
TCONS_00013438	XLOC_003701	-	-	u	chr1[-]182813672-182814634	CUFF.2847.1	CUFF.2692.1	CUFF.2881.2,CUFF.2881.1	CUFF.2473.1	-	-	CUFF.2719.1	CUFF.2583.1
TCONS_00007817	XLOC_003724	-|Zm00001eb033290_T001,-|Zm00001eb033290_T002,-|Zm00001eb033310_T001	-	u	chr1[-]185326732-185343207	Zm00001eb033310_T001,Zm00001eb033290_T002	CUFF.2771.2,CUFF.2771.1,Zm00001eb033290_T002	CUFF.2917.6,CUFF.2917.2,CUFF.2917.1	CUFF.2532.1,CUFF.2532.2,CUFF.2540.3,CUFF.2540.2,CUFF.2540.1	Zm00001eb033290_T002,Zm00001eb033310_T001	Zm00001eb033290_T002,Zm00001eb033310_T001	CUFF.2785.1,CUFF.2785.2	-
TCONS_00008965	XLOC_003725	-	-	u	chr1[-]185671438-185674226	CUFF.2871.1,CUFF.2871.2	CUFF.2727.1	CUFF.2909.3,CUFF.2909.2,CUFF.2909.4,CUFF.2909.1	CUFF.2513.1	-	-	-	-
TCONS_00013448	XLOC_003752	-|Zm00001eb034110_T001	-|Zm00001eb034110_T001	o	chr1[-]188339684-188349811	-	-	-	-	-	CUFF.3125.1	CUFF.2811.1	CUFF.2657.1
TCONS_00006469	XLOC_003786	-	-	u	chr1[-]193476545-193477023	CUFF.2999.1	-	-	-	-	-	-	-
TCONS_00010351	XLOC_003796	-	-	u	chr1[-]194659933-194660490	-	-	-	-	-	CUFF.3225.2,CUFF.3225.1	-	-
TCONS_00007844	XLOC_003818	-	-	u	chr1[-]197507185-197511674	CUFF.3130.1	CUFF.2902.1	CUFF.3102.1	CUFF.2695.3,CUFF.2695.2,CUFF.2695.1	CUFF.3126.1,CUFF.3126.2	CUFF.3295.1,CUFF.3295.2	CUFF.2954.2,CUFF.2954.1	CUFF.2797.2
TCONS_00013461	XLOC_003857	-	-	u	chr1[-]201949776-201952545	-	-	CUFF.3228.1	CUFF.2798.1	-	-	CUFF.3114.1	-
TCONS_00007855	XLOC_003859	-	-	u	chr1[-]201966444-201967857	-	CUFF.3008.3	-	CUFF.2805.1	-	-	-	CUFF.2912.2
TCONS_00012537	XLOC_003859		-	u	chr1[-]201966444-201967857
TCONS_00010388	XLOC_003919	-	-|Zm00001eb039440_T001	x	chr1[-]209519936-209521523	-	-	-	-	-	CUFF.5421.1	-	-
TCONS_00010389	XLOC_003922	-	-|Zm00001eb039490_T001	x	chr1[-]209618037-209618927	-	-	-	-	-	CUFF.5424.1	CUFF.3453.1	CUFF.3751.1
TCONS_00007874	XLOC_003930	-	-	u	chr1[-]210047614-210050802	CUFF.3328.3,CUFF.3328.1,CUFF.3328.2	CUFF.3154.1,CUFF.3154.2,CUFF.3154.3,CUFF.3154.4	CUFF.3585.1,CUFF.3586.1	CUFF.2923.2,CUFF.2923.3,CUFF.2923.4	CUFF.4274.1,CUFF.4274.2,CUFF.4274.3	-	CUFF.3351.1,CUFF.3351.2	CUFF.3295.1,CUFF.3296.1,CUFF.3296.2,CUFF.3296.3
TCONS_00006527	XLOC_003946	-	-	u	chr1[-]211145897-211147570	CUFF.3348.1,CUFF.3348.2	CUFF.3175.1,CUFF.3175.2,CUFF.3175.3	CUFF.3382.1,CUFF.3382.2,CUFF.3382.3	CUFF.2937.1	CUFF.3420.1	CUFF.3607.2,CUFF.3607.1	CUFF.3229.1,CUFF.3229.2	-
TCONS_00009006	XLOC_003946		-	u	chr1[-]211145897-211147570
TCONS_00010396	XLOC_003946		-	u	chr1[-]211145897-211147570
TCONS_00013479	XLOC_003952	-	-	u	chr1[-]211813362-211819836	-	-	CUFF.3418.1	CUFF.2954.1,CUFF.2951.1	CUFF.3454.3,CUFF.3454.1,CUFF.3454.2	CUFF.3656.1,CUFF.3656.2	CUFF.3256.3,CUFF.3256.2,CUFF.3256.4,CUFF.3257.1,CUFF.3256.1	CUFF.3113.1,CUFF.3113.2,CUFF.3088.1,CUFF.3088.2
TCONS_00006545	XLOC_003982	-	-	u	chr1[-]216219628-216222340	CUFF.3445.1	-	-	-	-	-	-	-
TCONS_00013513	XLOC_004086	-	-	u	chr1[-]229384285-229385223	-	-	-	-	-	-	CUFF.3598.1	-
TCONS_00010489	XLOC_004241	-	-|Zm00001eb047630_T001	x	chr1[-]244748513-244750910	-	-	-	-	-	CUFF.4308.1	-	-
TCONS_00006652	XLOC_004265	-	-|Zm00001eb048250_T001	x	chr1[-]247822617-247824107	CUFF.4087.1	-	-	-	-	-	-	-
TCONS_00006659	XLOC_004287	-	-|Zm00001eb048770_T001	x	chr1[-]250545398-250546653	CUFF.4204.1	-	-	-	-	-	CUFF.4011.1	-
TCONS_00008009	XLOC_004357	-|Zm00001eb051100_T001	-	u	chr1[-]259858335-259864718	CUFF.4539.1	CUFF.4340.1,CUFF.4334.1	CUFF.4329.1,CUFF.4329.2,CUFF.4329.4	CUFF.3802.1,CUFF.3805.2,CUFF.3805.3,CUFF.3805.4	CUFF.4426.1	CUFF.4785.1	CUFF.4426.1	CUFF.3915.1
TCONS_00006680	XLOC_004362	-|Zm00001eb051200_T001,-|Zm00001eb051200_T002,-|Zm00001eb051200_T003	-	u	chr1[-]260243946-260251008	Zm00001eb051200_T003,CUFF.4390.1	CUFF.4125.1,CUFF.4124.4,CUFF.4124.5,Zm00001eb051200_T003	CUFF.4351.1,CUFF.4350.4,CUFF.4350.5,Zm00001eb051200_T003	Zm00001eb051200_T001,Zm00001eb051200_T003,CUFF.3813.1	CUFF.4559.4,CUFF.4559.5,CUFF.4431.1	CUFF.4697.1,Zm00001eb051200_T001,Zm00001eb051200_T003,CUFF.4693.3	CUFF.4319.2,CUFF.4319.3,Zm00001eb051200_T003,CUFF.4321.1	CUFF.3931.4,Zm00001eb051200_T001,Zm00001eb051200_T003,CUFF.3934.1
TCONS_00008031	XLOC_004418	-	-	u	chr1[-]266794909-266802711	-	-	-	CUFF.3943.1	-	-	-	-
TCONS_00010532	XLOC_004419	-|Zm00001eb053000_T001	-|Zm00001eb053000_T001	o	chr1[-]266893252-266898289	-	-	-	-	CUFF.4558.2,CUFF.4558.3,Zm00001eb053000_T001	CUFF.4732.1,CUFF.4732.3	CUFF.4332.2	CUFF.4069.1
TCONS_00010546	XLOC_004488	-	-	u	chr1[-]274077502-274078565	-	-	-	-	-	CUFF.4962.1	-	-
TCONS_00006730	XLOC_004536	-	-	u	chr1[-]277887452-277888093	CUFF.4719.1	-	-	-	-	-	-	-
TCONS_00004832	XLOC_004540	-	-	u	chr1[-]278543246-278547198	CUFF.4736.3,CUFF.4736.2,CUFF.4736.4,CUFF.4736.5	CUFF.4546.1,CUFF.4546.2	CUFF.4756.1,CUFF.4756.2,CUFF.4756.3	CUFF.4176.1	CUFF.4839.1,CUFF.4839.2	CUFF.5069.1,CUFF.5069.2,CUFF.5069.3	CUFF.4598.1,CUFF.4598.2,CUFF.4598.3	CUFF.4303.1
TCONS_00006734	XLOC_004540		-	u	chr1[-]278543246-278547198
TCONS_00010581	XLOC_004598	-	-|Zm00001eb057260_T002	i	chr1[-]283005298-283006598	-	-	-	-	-	CUFF.5210.1	-	-
TCONS_00011685	XLOC_004614	-	-	u	chr1[-]283900434-283901360	-	-	-	-	CUFF.4949.1	-	-	-
TCONS_00010589	XLOC_004627	-	-|Zm00001eb057990_T001	i	chr1[-]285369301-285369838	-	-	-	-	CUFF.4990.1	CUFF.5248.1	-	CUFF.4440.1
TCONS_00004973	XLOC_004688	-	-|Zm00001eb059600_T001	x	chr1[-]290748384-290749293	CUFF.5077.1	CUFF.4851.1	-	CUFF.4451.1	CUFF.5113.1	CUFF.5353.1	CUFF.4837.1	-
TCONS_00012748	XLOC_004695	-	-	u	chr1[-]291275534-291275818	-	-	-	-	-	-	-	CUFF.4555.1
TCONS_00005043	XLOC_004760	-	-|Zm00001eb061400_T001	x	chr1[-]296823171-296825719	-	CUFF.5008.1	CUFF.5226.1	-	-	CUFF.5561.1	CUFF.4991.1	-
TCONS_00009190	XLOC_004790	-	-|Zm00001eb062150_T001	x	chr1[-]298963029-298964114	CUFF.6092.1	CUFF.5802.1	CUFF.6293.1	CUFF.5291.1	CUFF.5368.1	CUFF.5604.1	CUFF.5059.1	CUFF.5238.1
TCONS_00009192	XLOC_004798	-	-	u	chr1[-]299638953-299641409	CUFF.6138.1	-	CUFF.5305.1	-	-	-	-	-
TCONS_00009204	XLOC_004858	-	-	u	chr1[-]303899272-303900912	CUFF.5395.2,CUFF.5395.1	CUFF.5216.1,CUFF.5216.2	CUFF.5700.1	-	-	-	-	-
TCONS_00006823	XLOC_004863	-	-	u	chr1[-]304051578-304052424	CUFF.5404.1	-	-	-	-	-	-	-
TCONS_00009215	XLOC_004915	-	-	u	chr1[-]307838778-307839707	-	-	CUFF.5574.1	-	-	-	-	-
TCONS_00017902	XLOC_005008	-	-	u	chr10[+]8632419-8633010	-	-	-	-	-	CUFF.36581.1	-	-
TCONS_00019030	XLOC_005032	-|Zm00001eb408340_T001	-|Zm00001eb408340_T001	o	chr10[+]10911159-10913123	-	-	-	-	-	CUFF.36625.3	CUFF.32915.2	CUFF.31552.2
TCONS_00013875	XLOC_005112	-	-|Zm00001eb410820_T001	i	chr10[+]27359818-27363395	CUFF.35364.1,CUFF.35364.2	CUFF.33500.1,CUFF.33500.2	CUFF.35427.1,CUFF.35427.2	CUFF.30998.1,CUFF.30998.2	-	CUFF.36846.1	CUFF.33090.1	-
TCONS_00019044	XLOC_005131	-	-|Zm00001eb411240_T001	x	chr10[+]33053151-33053713	-	-	-	-	-	CUFF.36915.1	-	CUFF.31748.1
TCONS_00017939	XLOC_005137	-|Zm00001eb411380_T001,-|Zm00001eb411380_T002,-|Zm00001eb411380_T003,-|Zm00001eb411380_T004,-|Zm00001eb411380_T005,-|Zm00001eb411380_T006	-|Zm00001eb411380_T001	o	chr10[+]34811115-34816392	Zm00001eb411380_T001	Zm00001eb411380_T001	Zm00001eb411380_T001	Zm00001eb411380_T001	CUFF.35231.1,Zm00001eb411380_T001	CUFF.37111.1,Zm00001eb411380_T001	Zm00001eb411380_T001	CUFF.31847.1,Zm00001eb411380_T001
TCONS_00017940	XLOC_005140	-	-	u	chr10[+]35748842-35749292	-	-	-	-	-	CUFF.36937.1	-	-
TCONS_00013928	XLOC_005164	-	-	u	chr10[+]41043377-41046778	-	CUFF.33647.1,CUFF.33647.2	CUFF.35584.1	-	-	-	-	-
TCONS_00019052	XLOC_005167	-|Zm00001eb411990_T001	-|Zm00001eb411990_T001	o	chr10[+]41972172-41981658	Zm00001eb411990_T001	-	-	-	CUFF.35186.2,CUFF.35186.1	CUFF.37007.1,CUFF.37007.4,CUFF.37007.2,CUFF.37007.3	CUFF.33217.1,CUFF.33217.2	CUFF.31825.1,CUFF.31825.3,CUFF.31825.2
TCONS_00013933	XLOC_005170	-	-	u	chr10[+]43645843-43649977	-	CUFF.33675.1,CUFF.33675.2,CUFF.33678.1	CUFF.35600.1	CUFF.31098.1,CUFF.31098.2	-	-	-	-
TCONS_00016090	XLOC_005191	-	-	u	chr10[+]54244696-54244973	CUFF.35576.1	-	-	-	-	-	-	-
TCONS_00017419	XLOC_005194	-	-	u	chr10[+]54723722-54726515	-	-	CUFF.35663.1	-	-	-	-	-
TCONS_00014045	XLOC_005265	-	-	u	chr10[+]70822438-70823695	CUFF.35753.1	CUFF.33874.1	CUFF.35805.1	-	-	-	-	-
TCONS_00016148	XLOC_005314	-	-	u	chr10[+]80337397-80339768	CUFF.35865.1,CUFF.35865.2	CUFF.33960.1	CUFF.35933.1	CUFF.31377.1	CUFF.35559.1	CUFF.37402.1	CUFF.33530.1	CUFF.32125.1
TCONS_00018008	XLOC_005320	-	-|Zm00001eb416130_T001	x	chr10[+]81464936-81465655	-	-	-	-	-	CUFF.37460.1	-	-
TCONS_00016885	XLOC_005325	-	-|Zm00001eb416210_T002	i	chr10[+]81869326-81870833	CUFF.36018.1	-	-	CUFF.31421.1	-	-	-	-
TCONS_00016156	XLOC_005330	-	-	u	chr10[+]82135405-82138131	CUFF.35895.1,CUFF.35895.2	-	CUFF.35968.1	-	CUFF.35582.1	CUFF.37437.1	-	-
TCONS_00016161	XLOC_005347	-	-	u	chr10[+]84576920-84580990	CUFF.35940.1	-	CUFF.36006.1	-	-	-	-	-
TCONS_00017468	XLOC_005347		-	u	chr10[+]84576920-84580990
TCONS_00018015	XLOC_005351	-|Zm00001eb416770_T001	-|Zm00001eb416770_T001	o	chr10[+]85115570-85116674	Zm00001eb416770_T001	Zm00001eb416770_T001	Zm00001eb416770_T001	Zm00001eb416770_T001	Zm00001eb416770_T001	Zm00001eb416770_T001,CUFF.37477.2	Zm00001eb416770_T001	Zm00001eb416770_T001
TCONS_00019106	XLOC_005397	-	-	u	chr10[+]90634228-90802424	-	-	-	-	-	-	-	CUFF.32299.1
TCONS_00018031	XLOC_005410	-	-	u	chr10[+]92940859-92941842	-	-	-	-	-	CUFF.37589.1	-	-
TCONS_00014214	XLOC_005426	-	-	u	chr10[+]96511006-96516551	CUFF.36112.1	CUFF.34229.1,CUFF.34229.2,CUFF.34229.3	CUFF.36184.1	CUFF.31595.1	-	-	-	-
TCONS_00016911	XLOC_005426		-	u	chr10[+]96511006-96516551
TCONS_00017489	XLOC_005426		-	u	chr10[+]96511006-96516551
TCONS_00016917	XLOC_005437	-	-|Zm00001eb419050_T001	x	chr10[+]98163196-98167974	CUFF.36141.1,CUFF.36141.2	CUFF.34249.2,CUFF.34249.3	-	CUFF.31622.1,CUFF.31623.1	CUFF.35818.1,CUFF.35818.2,CUFF.35818.3	CUFF.37656.1,CUFF.37656.2	CUFF.33778.1,CUFF.33778.2	CUFF.32381.1,CUFF.32381.2
TCONS_00016923	XLOC_005452	-	-	u	chr10[+]100484269-100487152	CUFF.36176.1,CUFF.36176.2	CUFF.34273.2,CUFF.34273.1	CUFF.36252.2,CUFF.36252.1	CUFF.31667.1,CUFF.31667.2	-	-	-	-
TCONS_00017495	XLOC_005452		-	u	chr10[+]100484269-100487152
TCONS_00019536	XLOC_005460	-	-|Zm00001eb419590_T001	i	chr10[+]101921771-101922657	-	-	-	-	-	-	CUFF.33828.1	-
TCONS_00016925	XLOC_005471	-	-	u	chr10[+]103981382-103983695	-	-	-	CUFF.31709.1	CUFF.35895.1	CUFF.37753.1,CUFF.37753.2	CUFF.33851.1	CUFF.32442.1,CUFF.32442.2
TCONS_00018697	XLOC_005485	-	-	u	chr10[+]107593541-107597037	-	-	-	-	CUFF.35948.1,CUFF.35948.2	CUFF.37812.1,CUFF.37812.2,CUFF.37812.3	CUFF.33893.1,CUFF.33893.2	CUFF.32485.1,CUFF.32485.2
TCONS_00019541	XLOC_005485		-	u	chr10[+]107593541-107597037
TCONS_00017512	XLOC_005533	-	-	u	chr10[+]114901330-114902935	CUFF.36391.2	CUFF.34505.2	CUFF.36486.1,CUFF.36486.2	CUFF.31871.1,CUFF.31871.2	-	-	-	-
TCONS_00018067	XLOC_005540	-	-	u	chr10[+]115553981-115554540	-	-	-	-	-	CUFF.37942.1	-	-
TCONS_00018711	XLOC_005543	-	-	u	chr10[+]115567703-115570629	-	-	-	-	CUFF.36068.1,CUFF.36068.2	CUFF.37944.1	CUFF.34008.1	-
TCONS_00019552	XLOC_005551	-	-	u	chr10[+]116652288-116652687	-	-	-	-	-	-	CUFF.34050.1	-
TCONS_00019139	XLOC_005575	-	-|Zm00001eb422570_T001	x	chr10[+]119604286-119605376	-	-	-	-	-	-	-	CUFF.32650.1
TCONS_00014375	XLOC_005577	-	-|Zm00001eb422700_T001	o	chr10[+]120087555-120245339	-	CUFF.34605.1	-	-	-	-	-	-
TCONS_00014388	XLOC_005591	-	-	u	chr10[+]122091389-122092800	-	CUFF.34634.1	CUFF.36604.1	CUFF.31997.1	-	-	-	-
TCONS_00016254	XLOC_005611	-	-	u	chr10[+]124012427-124013128	CUFF.36583.1	-	-	-	-	-	-	-
TCONS_00018089	XLOC_005613	-	-	u	chr10[+]124105609-124110221	CUFF.36586.1	CUFF.34657.1	CUFF.36641.1	-	CUFF.36185.2,CUFF.36185.1	CUFF.38097.3,CUFF.38097.1,CUFF.38097.2,CUFF.38097.4	CUFF.34143.2,CUFF.34143.3,CUFF.34143.1	CUFF.32724.2,CUFF.32724.1
TCONS_00018730	XLOC_005613		-	u	chr10[+]124105609-124110221
TCONS_00019567	XLOC_005613		-	u	chr10[+]124105609-124110221
TCONS_00016261	XLOC_005651	-	-	u	chr10[+]128294126-128295748	CUFF.36638.1	-	-	-	-	-	-	-
TCONS_00016307	XLOC_005770	-	-	u	chr10[+]138032877-138034382	CUFF.36853.1	-	CUFF.36941.1	-	-	-	CUFF.34545.1,CUFF.34545.2	-
TCONS_00016308	XLOC_005772	-	-	u	chr10[+]138127423-138127920	CUFF.36859.1	-	-	-	-	-	-	-
TCONS_00016325	XLOC_005819	-	-	u	chr10[+]142098561-142099163	CUFF.36984.1	-	-	-	-	-	-	-
TCONS_00014670	XLOC_005853	-	-	u	chr10[+]144725505-144726519	-	CUFF.35508.5	-	-	-	-	-	-
TCONS_00016339	XLOC_005858	-|Zm00001eb431120_T001,-|Zm00001eb431170_T001,-|Zm00001eb431180_T001,-|Zm00001eb431180_T002,-|Zm00001eb431180_T003	-	u	chr10[+]144993701-145130532	Zm00001eb431120_T001,CUFF.37478.2,Zm00001eb431170_T001,Zm00001eb431180_T001,CUFF.37487.3,CUFF.37487.1,CUFF.37487.2	CUFF.35522.1,CUFF.35524.1,Zm00001eb431120_T001,Zm00001eb431170_T001,Zm00001eb431180_T001	CUFF.37485.1,Zm00001eb431120_T001,Zm00001eb431170_T001,Zm00001eb431180_T001,CUFF.37495.4,CUFF.37497.1	CUFF.32798.2,Zm00001eb431120_T001,Zm00001eb431170_T001,Zm00001eb431180_T001,CUFF.32809.1	CUFF.37156.1,Zm00001eb431120_T001,Zm00001eb431170_T001,Zm00001eb431180_T001,CUFF.37164.1,CUFF.37164.2	CUFF.38606.2,Zm00001eb431120_T001,Zm00001eb431170_T001,Zm00001eb431180_T001,CUFF.38715.1,CUFF.38715.2	Zm00001eb431120_T001,Zm00001eb431170_T001,Zm00001eb431180_T001,CUFF.35006.1	CUFF.33221.3,CUFF.33221.2,Zm00001eb431120_T001,Zm00001eb431170_T001,Zm00001eb431180_T001,CUFF.33232.1
TCONS_00018782	XLOC_005870	-	-|Zm00001eb431440_T002	i	chr10[+]145699328-145699599	-	-	-	-	CUFF.37096.1	-	-	-
TCONS_00017022	XLOC_005884	-	-	u	chr10[+]146363816-146378562	-	-	-	CUFF.32605.1	-	-	-	-
TCONS_00018792	XLOC_005898	-	-	u	chr10[+]146951261-146951816	-	-	-	-	CUFF.36901.1	-	-	-
TCONS_00019625	XLOC_005899	-	-	u	chr10[+]147106255-147108161	-	CUFF.35300.1	-	-	-	-	CUFF.34767.1,CUFF.34767.2	CUFF.33341.1
TCONS_00017035	XLOC_005914	-|Zm00001eb432230_T001	-|Zm00001eb432230_T001	o	chr10[+]147779704-147783252	Zm00001eb432230_T001,CUFF.37193.2	Zm00001eb432230_T001,CUFF.35256.2	Zm00001eb432230_T001,CUFF.37358.3,CUFF.37358.2	Zm00001eb432230_T001,CUFF.32663.3,CUFF.32663.2	Zm00001eb432230_T001,CUFF.36808.2,CUFF.36808.3	Zm00001eb432230_T001,CUFF.38738.2,CUFF.38738.3	Zm00001eb432230_T001,CUFF.34807.2	Zm00001eb432230_T001,CUFF.33357.3,CUFF.33357.4,CUFF.33357.2
TCONS_00019209	XLOC_005947	-	-	u	chr10[+]149630854-149632054	-	-	-	-	-	-	-	CUFF.33557.1
TCONS_00018798	XLOC_005963	-	-	u	chr10[+]150203892-150206157	-	-	-	-	CUFF.36916.1	CUFF.38836.1	-	-
TCONS_00017610	XLOC_005997	-	-	u	chr10[+]151656220-151657412	-	-	CUFF.37504.1	-	-	-	-	-
TCONS_00019637	XLOC_006000	-	-	u	chr10[-]267992-272176	-	CUFF.33445.2	CUFF.35990.1	CUFF.31166.1,CUFF.31166.2,CUFF.31166.3	CUFF.34898.1	CUFF.36400.1	CUFF.35091.1,CUFF.35091.2,CUFF.35091.3	CUFF.31585.3,CUFF.31585.2,CUFF.31585.1
TCONS_00018234	XLOC_006070	-	-	u	chr10[-]4766777-4767644	-	-	-	-	-	CUFF.36494.1	-	-
TCONS_00019236	XLOC_006091	-|Zm00001eb407220_T001,-|Zm00001eb407220_T002	-|Zm00001eb407220_T002	o	chr10[-]6808450-6811145	-	Zm00001eb407220_T002	Zm00001eb407220_T002	Zm00001eb407220_T001	Zm00001eb407220_T002	Zm00001eb407220_T002	CUFF.32826.1,CUFF.32826.2	CUFF.31482.1
TCONS_00014960	XLOC_006142	-	-	u	chr10[-]12510199-12511910	CUFF.35136.1	CUFF.33323.2,CUFF.33323.1	-	-	-	-	-	-
TCONS_00014990	XLOC_006177	-	-	u	chr10[-]19011104-19012076	-	CUFF.33423.1	-	-	-	-	-	-
TCONS_00016461	XLOC_006237	-	-	u	chr10[-]34861201-34937541	CUFF.37508.1	CUFF.35579.1	-	-	-	-	-	-
TCONS_00015065	XLOC_006244	-	-	u	chr10[-]35559056-35560057	CUFF.35429.1	CUFF.33596.1,CUFF.33596.2,CUFF.33596.3	CUFF.35529.1	CUFF.31056.2,CUFF.31056.3	CUFF.35119.1	CUFF.36931.1	CUFF.33146.1	CUFF.31760.1
TCONS_00017105	XLOC_006244		-	u	chr10[-]35559056-35560057
TCONS_00018295	XLOC_006268	-	-	u	chr10[-]41255350-41256790	-	-	-	-	-	CUFF.37002.1	CUFF.33204.2,CUFF.33204.1,CUFF.33204.3	CUFF.31822.1
TCONS_00015081	XLOC_006272	-	-	u	chr10[-]43647376-43648219	-	CUFF.33674.1	-	-	-	-	-	-
TCONS_00015095	XLOC_006281	-|Zm00001eb412350_T001	-|Zm00001eb412350_T001	o	chr10[-]48372820-48381237	CUFF.35688.1	CUFF.33689.1	-	-	CUFF.35234.2	CUFF.37035.1	-	-
TCONS_00016477	XLOC_006298	-	-	u	chr10[-]54576018-54576413	CUFF.35584.1	-	-	-	-	-	-	-
TCONS_00016489	XLOC_006329	-	-	u	chr10[-]63107520-63109019	CUFF.35677.2,CUFF.35677.1	-	CUFF.35734.1,CUFF.35734.2	-	CUFF.35350.1	CUFF.37209.1	-	-
TCONS_00017683	XLOC_006329		-	u	chr10[-]63107520-63109019
TCONS_00018312	XLOC_006329		-	u	chr10[-]63107520-63109019
TCONS_00018320	XLOC_006367	-	-|Zm00001eb414700_T001	i	chr10[-]72067924-72068296	-	-	-	-	-	CUFF.37352.1,CUFF.37352.2,CUFF.37352.3	-	-
TCONS_00017133	XLOC_006370	-	-	u	chr10[-]72199312-72199735	-	-	-	CUFF.31294.1	-	-	-	-
TCONS_00017712	XLOC_006457	-|Zm00001eb417050_T001,-|Zm00001eb417050_T002,-|Zm00001eb417060_T001,-|Zm00001eb417060_T002	-	u	chr10[-]86321855-86336081	Zm00001eb417050_T001,Zm00001eb417050_T002,CUFF.35959.1,CUFF.35959.2,CUFF.35959.5	Zm00001eb417050_T001,CUFF.34059.5,CUFF.34059.3	Zm00001eb417050_T001,Zm00001eb417050_T002,CUFF.36033.3,CUFF.36033.4,CUFF.36033.5,CUFF.36031.1	Zm00001eb417050_T001,Zm00001eb417050_T002,CUFF.31460.3,CUFF.31460.4	CUFF.35647.3,Zm00001eb417060_T001	CUFF.37542.1,Zm00001eb417060_T001	CUFF.33694.2,CUFF.33694.6	CUFF.32244.2,Zm00001eb417060_T001
TCONS_00019303	XLOC_006481	-	-	u	chr10[-]88979609-88981506	CUFF.36002.1,CUFF.36002.2	CUFF.34110.1	CUFF.36077.1	CUFF.31500.1	CUFF.35663.1	CUFF.37527.1	CUFF.33642.1,CUFF.33642.2,CUFF.33642.3	CUFF.32275.1,CUFF.32275.2,CUFF.32275.3
TCONS_00017179	XLOC_006520	-	-	u	chr10[-]95445975-95447415	CUFF.36098.1	CUFF.34211.1	CUFF.36175.1	CUFF.31583.1	-	-	-	-
TCONS_00019313	XLOC_006539	-	-	u	chr10[-]97524054-97532381	CUFF.36124.1,CUFF.36124.2	CUFF.34241.1	CUFF.36198.1	CUFF.31609.1,CUFF.31609.2	CUFF.35795.1	CUFF.37651.1,CUFF.37651.2	CUFF.33765.1,CUFF.33765.2	CUFF.32371.1,CUFF.32371.2
TCONS_00017751	XLOC_006594	-	-|Zm00001eb420380_T004	x	chr10[-]107317669-107318227	-	-	CUFF.36357.1	-	-	-	-	-
TCONS_00017764	XLOC_006625	-	-|Zm00001eb421200_T001	x	chr10[-]112465847-112466746	-	-	CUFF.36454.1	-	-	-	-	-
TCONS_00019732	XLOC_006628	-	-	u	chr10[-]113319290-113321595	-	-	CUFF.36472.1	-	-	-	CUFF.33984.1	-
TCONS_00015458	XLOC_006634	-	-	u	chr10[-]113876184-113876551	-	CUFF.34493.1	-	-	-	-	-	-
TCONS_00017214	XLOC_006638	-	-	u	chr10[-]114565618-114573684	-	-	-	CUFF.31865.1	-	CUFF.37923.1	-	-
TCONS_00017776	XLOC_006665	-	-	u	chr10[-]118253445-118254966	-	-	CUFF.36577.1	-	-	-	-	-
TCONS_00018397	XLOC_006666	-	-|Zm00001eb422370_T003	x	chr10[-]118523523-118524893	-	-	-	-	-	CUFF.38229.1	-	-
TCONS_00018912	XLOC_006672	-	-	u	chr10[-]119259517-119260740	-	CUFF.34573.1	-	-	CUFF.36119.1	-	-	-
TCONS_00015528	XLOC_006697	-	-|Zm00001eb423150_T001	x	chr10[-]121719396-121720656	CUFF.36504.1,CUFF.36504.2,CUFF.36504.3	CUFF.34626.1,CUFF.34626.2	CUFF.36598.1	CUFF.31989.1	-	-	-	-
TCONS_00016618	XLOC_006697		-|Zm00001eb423150_T001	x	chr10[-]121719396-121720656
TCONS_00016619	XLOC_006697		-|Zm00001eb423150_T001	x	chr10[-]121719396-121720656
TCONS_00015541	XLOC_006707	-	-	u	chr10[-]123360120-123385266	CUFF.36546.1,CUFF.36546.2,CUFF.36546.3,CUFF.36546.5,CUFF.36546.4	CUFF.34713.1	-	-	-	-	-	-
TCONS_00016627	XLOC_006714	-	-	u	chr10[-]123797357-123800933	CUFF.36551.1	-	CUFF.36666.1	CUFF.32049.1	-	-	CUFF.34189.1	CUFF.32743.1
TCONS_00018922	XLOC_006729	-|Zm00001eb424400_T001	-	u	chr10[-]125917254-125921585	-	-	-	CUFF.32059.1	CUFF.36215.1	CUFF.38143.1	-	-
TCONS_00015648	XLOC_006800	-	-|Zm00001eb426210_T004	i	chr10[-]131811271-131811680	-	CUFF.34876.1	-	-	-	-	-	-
TCONS_00017804	XLOC_006804	-	-	u	chr10[-]132074909-132076079	-	-	CUFF.37196.1	-	-	-	-	-
TCONS_00019393	XLOC_006853	-	-	u	chr10[-]136804657-136873659	CUFF.36923.1	CUFF.34913.2	CUFF.36907.1,CUFF.36907.2	-	CUFF.36487.2,CUFF.36487.1	CUFF.38419.2,CUFF.38419.1	CUFF.34450.1	CUFF.32992.2
TCONS_00017281	XLOC_006884	-|Zm00001eb428600_T001	-|Zm00001eb428600_T001	o	chr10[-]139102672-139114687	Zm00001eb428600_T001,CUFF.36907.1	Zm00001eb428600_T001,CUFF.34998.2	Zm00001eb428600_T001,CUFF.36982.1,CUFF.36982.2	CUFF.32302.2	CUFF.36545.1	CUFF.38468.2	Zm00001eb428600_T001	CUFF.33063.2
TCONS_00017827	XLOC_006896	-	-	u	chr10[-]140269231-140269613	-	-	CUFF.37427.1	-	-	-	-	-
TCONS_00018965	XLOC_006933	-	-	u	chr10[-]143027157-143030456	CUFF.37139.1	CUFF.35086.2,CUFF.35086.3	CUFF.37107.1,CUFF.37107.2,CUFF.37107.3,CUFF.37107.4	CUFF.32422.2	CUFF.36809.2,CUFF.36809.1,CUFF.36809.3,CUFF.36809.4	CUFF.38881.2,CUFF.38881.1	CUFF.34618.1,CUFF.34618.2	CUFF.33155.4,CUFF.33155.2
TCONS_00018511	XLOC_006958	-	-	u	chr10[-]144000553-144001395	-	-	-	-	-	CUFF.38590.1	-	CUFF.33186.1
TCONS_00017860	XLOC_007033	-	-	u	chr10[-]147921685-147924410	-	-	CUFF.37354.1	-	CUFF.36811.1	CUFF.38739.1	CUFF.34806.1	CUFF.33358.1
TCONS_00018539	XLOC_007033		-	u	chr10[-]147921685-147924410
TCONS_00015908	XLOC_007044	-	-	u	chr10[-]148711457-148712164	-	CUFF.35272.1	-	-	-	-	-	-
TCONS_00017338	XLOC_007078	-	-	u	chr10[-]149773139-149773892	-	-	-	CUFF.32716.1	-	-	-	-
TCONS_00027161	XLOC_007193	-|Zm00001eb067090_T001	-|Zm00001eb067090_T001	o	chr2[+]3342366-3343484	CUFF.5645.1,Zm00001eb067090_T001	Zm00001eb067090_T001	Zm00001eb067090_T001	Zm00001eb067090_T001	Zm00001eb067090_T001	Zm00001eb067090_T001,CUFF.6054.1	Zm00001eb067090_T001	Zm00001eb067090_T001
TCONS_00023902	XLOC_007264	-|Zm00001eb068900_T001	-|Zm00001eb068900_T001	o	chr2[+]6407473-6408763	CUFF.5764.1,Zm00001eb068900_T001	Zm00001eb068900_T001	Zm00001eb068900_T001	Zm00001eb068900_T001	Zm00001eb068900_T001	-	-	-
TCONS_00020044	XLOC_007302	-	-|Zm00001eb069860_T001	i	chr2[+]8584721-8585222	-	CUFF.5773.3	CUFF.6047.1	-	-	-	-	-
TCONS_00030129	XLOC_007355	-	-	u	chr2[+]11609478-11610170	-	-	-	-	-	-	CUFF.5826.1	-
TCONS_00025208	XLOC_007372	-|Zm00001eb071700_T001	-|Zm00001eb071700_T001	o	chr2[+]12459306-12463991	Zm00001eb071700_T001	Zm00001eb071700_T001	Zm00001eb071700_T001	CUFF.5362.1,Zm00001eb071700_T001	Zm00001eb071700_T001	CUFF.6338.2,CUFF.6338.3	Zm00001eb071700_T001	CUFF.5532.1,Zm00001eb071700_T001
TCONS_00027216	XLOC_007378	-	-	u	chr2[+]12622455-12623521	-	-	-	-	CUFF.6308.1	CUFF.6355.1	-	-
TCONS_00026283	XLOC_007439	-	-	u	chr2[+]16559295-16561136	-	-	CUFF.6522.1	-	-	-	-	-
TCONS_00028502	XLOC_007471	-|Zm00001eb074240_T001	-|Zm00001eb074240_T001	o	chr2[+]19619864-19676574	CUFF.6326.1,Zm00001eb074240_T001	CUFF.6077.2,CUFF.6077.1,Zm00001eb074240_T001	CUFF.6549.3,CUFF.6549.1,CUFF.6549.2	CUFF.5664.1,Zm00001eb074240_T001	CUFF.6431.2,CUFF.6434.1	CUFF.6583.2,Zm00001eb074240_T001	CUFF.6344.2,Zm00001eb074240_T001,CUFF.6344.1	CUFF.6056.2
TCONS_00025248	XLOC_007481	-	-	u	chr2[+]20666487-20668126	-	-	-	CUFF.5593.1	-	-	-	-
TCONS_00025268	XLOC_007541	-	-	u	chr2[+]26752800-26753322	-	-	-	CUFF.5847.1	-	-	-	-
TCONS_00020369	XLOC_007598	-	-	u	chr2[+]31301323-31306824	CUFF.6582.1,CUFF.6582.2,CUFF.6582.3	CUFF.6356.1	-	-	-	-	-	-
TCONS_00026327	XLOC_007613	-	-	u	chr2[+]33056841-33062784	CUFF.6628.2,CUFF.6628.1	CUFF.6421.1,CUFF.6421.2,CUFF.6421.3	CUFF.6685.1	CUFF.5843.1	CUFF.6712.1,CUFF.6712.2,CUFF.6712.3	CUFF.7006.1	CUFF.6319.1,CUFF.6319.2	CUFF.6029.1
TCONS_00024024	XLOC_007621	-|Zm00001eb078450_T001	-	u	chr2[+]34039300-34043386	CUFF.16204.1,CUFF.16205.1	CUFF.10307.1	CUFF.10925.1	CUFF.10662.1	-	-	-	-
TCONS_00020403	XLOC_007623	-	-|Zm00001eb078480_T001	x	chr2[+]34063708-34065714	CUFF.16212.1	CUFF.10311.1	-	-	-	-	-	-
TCONS_00025320	XLOC_007714	-|Zm00001eb080830_T001	-|Zm00001eb080830_T001	o	chr2[+]44052012-44073549	Zm00001eb080830_T001	Zm00001eb080830_T001	Zm00001eb080830_T001	Zm00001eb080830_T001,CUFF.6112.2	Zm00001eb080830_T001	Zm00001eb080830_T001	Zm00001eb080830_T001	Zm00001eb080830_T001
TCONS_00030204	XLOC_007720	-	-	u	chr2[+]44981334-44982099	-	-	-	-	CUFF.6985.1	CUFF.7235.1	CUFF.6539.1	-
TCONS_00028554	XLOC_007768	-	-	u	chr2[+]51260043-51265773	-	-	-	-	CUFF.7082.1	CUFF.7375.3,CUFF.7375.2,CUFF.7375.1,CUFF.7375.4	CUFF.6661.1	CUFF.6384.1
TCONS_00030219	XLOC_007794	-	-	u	chr2[+]55899005-55931452	CUFF.7085.1	CUFF.6800.1	-	-	CUFF.7124.1	CUFF.7562.1	CUFF.6714.1	-
TCONS_00020593	XLOC_007807	-|Zm00001eb083660_T001	-|Zm00001eb083660_T001	o	chr2[+]57768356-57779067	-	CUFF.6846.1	-	-	-	-	-	-
TCONS_00024083	XLOC_007810	-	-	u	chr2[+]58577539-58578466	CUFF.7120.1	CUFF.6860.1	-	-	-	-	-	-
TCONS_00024086	XLOC_007814	-	-|Zm00001eb083880_T006	i	chr2[+]59222565-59422996	CUFF.7263.3,CUFF.7263.2	-	CUFF.7179.1,CUFF.7177.1	CUFF.6329.1	CUFF.7304.3,CUFF.7304.2,CUFF.7286.1	CUFF.7577.1	CUFF.6803.1,CUFF.6803.2	-
TCONS_00026360	XLOC_007816	-	-|Zm00001eb083880_T006	x	chr2[+]59346173-59346842	-	-	CUFF.7189.1	-	-	-	-	-
TCONS_00024087	XLOC_007817	-	-|Zm00001eb083880_T006	x	chr2[+]59349348-59424259	CUFF.7266.1	-	-	CUFF.6330.1	-	-	-	-
TCONS_00024089	XLOC_007827	-|Zm00001eb084180_T001	-|Zm00001eb084180_T001	o	chr2[+]60768735-60771286	Zm00001eb084180_T001,CUFF.7128.2	Zm00001eb084180_T001	Zm00001eb084180_T001	Zm00001eb084180_T001	Zm00001eb084180_T001	Zm00001eb084180_T001,CUFF.7513.2	Zm00001eb084180_T001	Zm00001eb084180_T001,CUFF.6520.2
TCONS_00020646	XLOC_007875	-	-	u	chr2[+]73375121-73375795	-	CUFF.7008.1	-	-	-	-	-	-
TCONS_00029412	XLOC_007897	-	-	u	chr2[+]76641288-76663152	-	-	-	-	CUFF.7385.1,CUFF.7385.2	CUFF.7743.1	CUFF.7016.1	CUFF.6664.1
TCONS_00027385	XLOC_007920	-|Zm00001eb086460_T001	-|Zm00001eb086450_T001	x	chr2[+]83493249-83498387	-	-	-	-	CUFF.7454.1,CUFF.7454.2	CUFF.7825.1,CUFF.7825.2	-	CUFF.6735.1
TCONS_00029414	XLOC_007923	-	-|Zm00001eb086530_T001	x	chr2[+]84390668-84391656	-	-	-	-	-	-	-	CUFF.6733.1
TCONS_00030236	XLOC_007941	-	-	u	chr2[+]89649513-89651614	-	-	-	-	CUFF.7500.2	CUFF.7856.1	CUFF.7130.1	CUFF.6780.1
TCONS_00028606	XLOC_007948	-	-	u	chr2[+]91893058-91896624	CUFF.7471.1	CUFF.7178.1,CUFF.7178.2	-	-	CUFF.7543.1,CUFF.7543.2,CUFF.7543.3	CUFF.7887.1,CUFF.7887.2	CUFF.7154.1,CUFF.7154.2	CUFF.6800.1,CUFF.6800.2,CUFF.6800.3
TCONS_00029422	XLOC_007948		-	u	chr2[+]91893058-91896624
TCONS_00029424	XLOC_007961	-	-	u	chr2[+]100049285-100051968	-	-	-	-	CUFF.7578.1	CUFF.7921.1	CUFF.7191.1,CUFF.7191.2	CUFF.6825.1,CUFF.6825.2
TCONS_00030244	XLOC_007971	-	-	u	chr2[+]104313110-104315535	-	-	-	-	CUFF.7613.1,CUFF.7613.2	CUFF.7955.2,CUFF.7955.1	CUFF.7220.1	CUFF.6852.1
TCONS_00024160	XLOC_008008	-	-	u	chr2[+]114432023-114433215	CUFF.7753.1	-	-	-	-	-	-	-
TCONS_00025389	XLOC_008013	-|Zm00001eb089160_T001	-|Zm00001eb089160_T001	o	chr2[+]114735130-114741640	CUFF.7774.2,CUFF.7774.1	CUFF.7356.1,CUFF.7356.2,CUFF.7356.4	CUFF.7778.1	CUFF.6806.2,CUFF.6806.1	-	-	-	Zm00001eb089160_T001
TCONS_00028617	XLOC_008014	-|Zm00001eb089210_T001	-|Zm00001eb089210_T001	o	chr2[+]115078302-115086738	-	-	-	-	CUFF.7731.3,CUFF.7731.4,CUFF.7731.5	CUFF.8077.4,CUFF.8077.3,CUFF.8077.5	-	CUFF.6953.2,CUFF.6953.4
TCONS_00024173	XLOC_008036	-	-	u	chr2[+]120416097-120420381	CUFF.7748.1	-	CUFF.7820.1,CUFF.7820.2	-	-	-	-	-
TCONS_00028622	XLOC_008037	-	-	u	chr2[+]120499318-120500587	-	-	-	-	CUFF.7787.1,CUFF.7787.2,CUFF.7787.3	CUFF.8131.1	CUFF.7368.1	CUFF.7000.1
TCONS_00020818	XLOC_008048	-	-	u	chr2[+]123967802-123968785	-	CUFF.7455.1	-	-	-	-	-	-
TCONS_00029449	XLOC_008066	-	-	u	chr2[+]131846762-131849716	-	-	-	-	CUFF.7868.1,CUFF.7868.2	CUFF.8220.1,CUFF.8220.2	CUFF.7472.1	CUFF.7065.1,CUFF.7065.2
TCONS_00025411	XLOC_008078	-|Zm00001eb091210_T001	-|Zm00001eb091210_T001	o	chr2[+]134428261-134432658	CUFF.7853.1,CUFF.7853.2	CUFF.7521.1,CUFF.7521.2	CUFF.7922.1	CUFF.6911.1,CUFF.6911.2	CUFF.7892.1,CUFF.7892.2	CUFF.8235.1,CUFF.8235.2	CUFF.7493.1,CUFF.7493.2	CUFF.7083.1
TCONS_00029459	XLOC_008108	-	-	u	chr2[+]143862243-143863195	-	-	-	-	CUFF.7951.1	CUFF.8305.1,CUFF.8305.2	CUFF.7540.1	CUFF.7139.1,CUFF.7139.2
TCONS_00028638	XLOC_008109	-	-	u	chr2[+]143863520-143864581	-	-	-	-	CUFF.7953.1	CUFF.8306.1	CUFF.7542.1	CUFF.7140.1
TCONS_00030275	XLOC_008198	-|Zm00001eb094480_T001,-|Zm00001eb094480_T002,-|Zm00001eb094480_T003	-|Zm00001eb094480_T001	o	chr2[+]159162519-159171893	Zm00001eb094480_T002	Zm00001eb094480_T002	Zm00001eb094480_T002	Zm00001eb094480_T002	Zm00001eb094480_T002	Zm00001eb094480_T002	Zm00001eb094480_T002,CUFF.7716.4	Zm00001eb094480_T002
TCONS_00027492	XLOC_008205	-	-|Zm00001eb094610_T001	x	chr2[+]160906325-160907181	-	-	-	-	-	CUFF.8562.1	-	CUFF.7314.1
TCONS_00029477	XLOC_008224	-	-	u	chr2[+]163345616-163351358	CUFF.8154.1,CUFF.8154.2,CUFF.8154.3,CUFF.8154.4	CUFF.7800.1,CUFF.7799.1,CUFF.7799.2	CUFF.8240.1,CUFF.8240.2,CUFF.8240.3	CUFF.7176.1,CUFF.7176.2	CUFF.8197.1,CUFF.8197.2,CUFF.8197.3,CUFF.8197.4	CUFF.8558.1,CUFF.8558.3,CUFF.8558.2	CUFF.7777.1,CUFF.7778.1	CUFF.7358.1,CUFF.7356.2,CUFF.7356.1
TCONS_00028671	XLOC_008271	-	-|Zm00001eb096480_T001	x	chr2[+]171738445-171739074	-	-	-	-	CUFF.8321.1	-	-	-
TCONS_00026453	XLOC_008289	-|Zm00001eb096830_T001	-|Zm00001eb096830_T001	o	chr2[+]174011061-174013480	-	Zm00001eb096830_T001	CUFF.8373.3	CUFF.7303.3	Zm00001eb096830_T001	-	Zm00001eb096830_T001	-
TCONS_00025475	XLOC_008339	-	-	u	chr2[+]181140043-181161860	-	-	-	CUFF.7404.1	-	-	-	-
TCONS_00027547	XLOC_008355	-|Zm00001eb098830_T001	-|Zm00001eb098820_T001	i	chr2[+]182731037-182739092	-	-	-	-	Zm00001eb098830_T001	CUFF.8863.2,CUFF.8863.3,CUFF.8863.4,CUFF.8863.5	CUFF.8087.1	Zm00001eb098830_T001
TCONS_00027552	XLOC_008360	-	-|Zm00001eb098970_T001	x	chr2[+]183214453-183215280	-	-	-	-	-	CUFF.8912.1	-	-
TCONS_00030300	XLOC_008367	-	-	u	chr2[+]184312079-184312788	-	-	-	-	CUFF.8522.1	-	CUFF.8126.1	-
TCONS_00024298	XLOC_008383	-	-	u	chr2[+]186624176-186625776	CUFF.8548.1	CUFF.8163.1	CUFF.8615.1	CUFF.7490.1	-	CUFF.8946.1	-	CUFF.7712.1,CUFF.7712.2
TCONS_00027564	XLOC_008383		-	u	chr2[+]186624176-186625776
TCONS_00029516	XLOC_008383		-	u	chr2[+]186624176-186625776
TCONS_00029517	XLOC_008383		-	u	chr2[+]186624176-186625776
TCONS_00025495	XLOC_008394	-	-|Zm00001eb099870_T001	x	chr2[+]188036810-188037633	-	-	CUFF.8625.1	CUFF.7503.1	-	-	-	-
TCONS_00026481	XLOC_008400	-|Zm00001eb100030_T001	-|Zm00001eb100030_T001	o	chr2[+]188859688-188917973	CUFF.8552.1,CUFF.8552.3,CUFF.8552.5	CUFF.8181.1,CUFF.8181.2,CUFF.8181.3,Zm00001eb100030_T001	CUFF.8686.1,Zm00001eb100030_T001	CUFF.7513.2,CUFF.7513.1,Zm00001eb100030_T001	CUFF.8954.2,CUFF.8954.3,Zm00001eb100030_T001	CUFF.8996.2,CUFF.8996.1,CUFF.8996.3	CUFF.8181.2,CUFF.8181.1	Zm00001eb100030_T001,CUFF.7745.1
TCONS_00021188	XLOC_008402	-	-|Zm00001eb100090_T001	x	chr2[+]188981278-188982441	-	CUFF.8270.1	CUFF.8723.1	-	-	-	-	-
TCONS_00025504	XLOC_008428	-|Zm00001eb100880_T001	-|Zm00001eb100880_T001	o	chr2[+]191744440-191746013	CUFF.8653.1,Zm00001eb100880_T001	CUFF.8307.1,CUFF.8307.2,Zm00001eb100880_T001,CUFF.8307.4	CUFF.8682.1,CUFF.8682.2,Zm00001eb100880_T001	CUFF.7621.1,Zm00001eb100880_T001	Zm00001eb100880_T001	Zm00001eb100880_T001	Zm00001eb100880_T001,CUFF.8227.2	Zm00001eb100880_T001
TCONS_00024315	XLOC_008437	-	-|Zm00001eb100980_T001	i	chr2[+]192065472-192066113	CUFF.8629.2	-	-	-	-	-	-	-
TCONS_00026495	XLOC_008440	-	-	u	chr2[+]192353294-192355987	-	CUFF.8256.1	CUFF.8696.1	-	-	CUFF.9063.1	-	-
TCONS_00026510	XLOC_008492	-	-	u	chr2[+]198263934-198264493	-	-	CUFF.8829.1	-	-	-	-	-
TCONS_00021294	XLOC_008493	-	-	u	chr2[+]198265827-198266646	-	CUFF.8378.1	-	-	-	-	-	-
TCONS_00027620	XLOC_008546	-	-	u	chr2[+]202991399-202992544	-	-	-	-	-	CUFF.9341.1,CUFF.9341.2	CUFF.8459.1	-
TCONS_00025539	XLOC_008560	-	-	u	chr2[+]204000937-204001552	-	-	-	CUFF.7873.1	-	-	-	-
TCONS_00025546	XLOC_008592	-	-	u	chr2[+]206345436-206374232	CUFF.8958.1	CUFF.8557.2,CUFF.8557.1	CUFF.9099.1	CUFF.7842.1	-	-	-	-
TCONS_00024370	XLOC_008597	-	-	u	chr2[+]206592870-206593603	CUFF.8975.1	-	-	-	-	-	-	-
TCONS_00026544	XLOC_008598	-	-	u	chr2[+]206594367-206594854	-	-	CUFF.9067.1	-	-	-	-	-
TCONS_00028761	XLOC_008610	-|Zm00001eb105540_T002,-|Zm00001eb105540_T001,-|Zm00001eb105550_T001,-|Zm00001eb105550_T002	-	u	chr2[+]208242742-208438878	Zm00001eb105540_T002,Zm00001eb105540_T001,CUFF.9096.1,Zm00001eb105550_T001,CUFF.9104.2	CUFF.8701.1,CUFF.8696.2,CUFF.8696.3,Zm00001eb105540_T002,Zm00001eb105540_T001,Zm00001eb105550_T001	CUFF.9231.1,Zm00001eb105550_T001,CUFF.9228.1,Zm00001eb105540_T002,Zm00001eb105540_T001	Zm00001eb105540_T002,Zm00001eb105540_T001,CUFF.8017.1,Zm00001eb105550_T001,CUFF.8024.1,CUFF.8024.2	Zm00001eb105550_T001,CUFF.9189.1,CUFF.9189.2,CUFF.9189.3,Zm00001eb105540_T002,Zm00001eb105540_T001	Zm00001eb105550_T001,CUFF.9497.1,Zm00001eb105540_T002,Zm00001eb105540_T001	CUFF.8678.1,CUFF.8678.2,Zm00001eb105540_T002,Zm00001eb105540_T001,Zm00001eb105550_T001	CUFF.8153.1,CUFF.8153.2,CUFF.8153.3,Zm00001eb105550_T001,CUFF.8152.1,Zm00001eb105540_T002,Zm00001eb105540_T001
TCONS_00029568	XLOC_008610		-	u	chr2[+]208242742-208438878
TCONS_00029573	XLOC_008630	-	-	u	chr2[+]209880240-209881178	-	-	-	-	-	-	-	CUFF.8198.1
TCONS_00026556	XLOC_008633	-	-	u	chr2[+]210135333-210137829	-	-	CUFF.9188.1	-	-	-	CUFF.8696.1	-
TCONS_00028774	XLOC_008645	-	-	u	chr2[+]210521460-210525730	-	-	-	-	CUFF.9168.1	CUFF.9605.1,CUFF.9606.1	CUFF.8649.2	CUFF.8209.2,CUFF.8209.3,CUFF.8209.1
TCONS_00029581	XLOC_008645	-	-	u	chr2[+]210521460-210525730	-	-	-	-	CUFF.9399.1	CUFF.10952.1,CUFF.10952.2	CUFF.8872.1	CUFF.8247.1
TCONS_00029585	XLOC_008662	-	-	u	chr2[+]211056156-211060772	-	-	-	-	-	CUFF.9878.1	-	CUFF.8559.1
TCONS_00029614	XLOC_008801	-	-|Zm00001eb110320_T001	x	chr2[+]220585372-220586581	-	-	-	-	CUFF.9388.1,CUFF.9388.3,CUFF.9388.4,CUFF.9388.5	CUFF.9880.1,CUFF.9880.2,CUFF.9880.3,CUFF.9880.4	CUFF.8956.2,CUFF.8956.1	CUFF.8542.1,CUFF.8542.2
TCONS_00027718	XLOC_008815		-	u	chr2[+]221051998-221055084
TCONS_00030391	XLOC_008815		-	u	chr2[+]221051998-221055084
TCONS_00029644	XLOC_008894	-|Zm00001eb112470_T001,-|Zm00001eb112470_T002	-|Zm00001eb112470_T002	i	chr2[+]226805457-226832403	CUFF.9601.3,CUFF.9601.4,CUFF.9601.5	CUFF.9168.3,CUFF.9168.4	CUFF.9977.5,CUFF.9977.3,CUFF.9977.4	CUFF.8413.5,CUFF.8413.3,CUFF.8413.4	CUFF.9583.5,CUFF.9583.4,CUFF.9583.3	CUFF.10170.3,CUFF.10170.4	CUFF.9158.2,CUFF.9158.4,CUFF.9158.5	CUFF.8706.1,CUFF.8705.2,CUFF.8705.3,CUFF.8705.5
TCONS_00021752	XLOC_008916	-	-|Zm00001eb112960_T001	x	chr2[+]228789270-228790281	-	CUFF.9222.1	-	-	-	-	-	-
TCONS_00024475	XLOC_008917	-	-|Zm00001eb112970_T001	x	chr2[+]228835459-228835966	CUFF.9649.1	CUFF.9224.1	-	-	-	-	-	-
TCONS_00027752	XLOC_008934	-|Zm00001eb113310_T001	-|Zm00001eb113310_T001	o	chr2[+]230040556-230048967	CUFF.9691.2,CUFF.9691.1,Zm00001eb113310_T001	CUFF.9243.1	CUFF.9767.1,Zm00001eb113310_T001	CUFF.8659.1,Zm00001eb113310_T001	Zm00001eb113310_T001,CUFF.9962.2	Zm00001eb113310_T001,CUFF.10392.2	CUFF.9202.1,Zm00001eb113310_T001	CUFF.8993.2,Zm00001eb113310_T001
TCONS_00028848	XLOC_008979	-	-	u	chr2[+]233083013-233084793	CUFF.9850.1,CUFF.9850.2	CUFF.9435.2,CUFF.9435.1	CUFF.9906.1,CUFF.9906.2	CUFF.8611.1,CUFF.8611.2	CUFF.9808.1	CUFF.10290.1,CUFF.10290.2	CUFF.9290.1,CUFF.9290.2	CUFF.8857.1
TCONS_00029664	XLOC_008979		-	u	chr2[+]233083013-233084793
TCONS_00026646	XLOC_008983	-|Zm00001eb114570_T001	-|Zm00001eb114570_T001	o	chr2[+]233786557-233788339	CUFF.9851.1	Zm00001eb114570_T001	CUFF.9914.1	Zm00001eb114570_T001	-	-	-	-
TCONS_00028854	XLOC_008997	-	-	u	chr2[+]235544291-235554275	-	-	-	-	CUFF.9885.1	-	CUFF.9369.2,CUFF.9369.1	CUFF.8908.1
TCONS_00024516	XLOC_009011	-|Zm00001eb115440_T001	-|Zm00001eb115440_T001	o	chr2[+]236316400-236321619	CUFF.9930.2	-	CUFF.9961.3,CUFF.9961.2,CUFF.9961.4	CUFF.8679.2,CUFF.8679.3,CUFF.8679.4	CUFF.9849.4,CUFF.9849.3,CUFF.9849.2	CUFF.10373.2,CUFF.10373.4,CUFF.10373.5	CUFF.9385.3,CUFF.9385.2	CUFF.8925.3,CUFF.8925.2,CUFF.8925.4
TCONS_00029675	XLOC_009013	-|Zm00001eb115660_T001	-|Zm00001eb115660_T001	o	chr2[+]236680724-236682682	-	-	-	-	CUFF.9875.1,CUFF.9875.2	CUFF.10467.1,CUFF.10467.2	CUFF.9389.2,CUFF.9389.3	CUFF.8932.1,CUFF.8932.2
TCONS_00030433	XLOC_009059	-	-|Zm00001eb116910_T001	x	chr2[+]239646369-239649059	CUFF.9954.1	CUFF.9537.1	CUFF.10131.1,CUFF.10131.2	-	-	-	CUFF.9816.1	-
TCONS_00025679	XLOC_009103	-	-	u	chr2[+]242087201-242093512	CUFF.10020.1	CUFF.9617.1	CUFF.10139.1	CUFF.8834.1	-	-	-	-
TCONS_00024541	XLOC_009111	-	-	u	chr2[+]242952479-242953297	CUFF.10057.1	-	-	-	-	-	-	-
TCONS_00024546	XLOC_009129	-	-	u	chr2[-]1337966-1338436	CUFF.5593.2	-	-	-	-	-	-	-
TCONS_00030450	XLOC_009168	-	-	u	chr2[-]3184845-3243434	-	-	-	-	CUFF.5971.1,CUFF.5981.1	CUFF.6325.1	CUFF.6821.1,CUFF.6821.2	CUFF.6211.1
TCONS_00024568	XLOC_009170	-|Zm00001eb067030_T001	-|Zm00001eb067030_T001	o	chr2[-]3284822-3289820	CUFF.5642.2,CUFF.5642.3	CUFF.5458.1,CUFF.5458.2	-	-	CUFF.5780.1	CUFF.6050.1	-	CUFF.6218.1
TCONS_00022003	XLOC_009171	-	-|Zm00001eb067090_T001	x	chr2[-]3342276-3343121	CUFF.5644.1	CUFF.5460.1	-	-	-	-	-	-
TCONS_00022047	XLOC_009214	-	-|Zm00001eb068420_T001	i	chr2[-]5548918-5550589	-	CUFF.5562.1	-	CUFF.5119.1	-	-	-	-
TCONS_00030457	XLOC_009216	-	-|Zm00001eb068530_T003	x	chr2[-]5767841-5769251	-	-	-	-	-	-	CUFF.5565.1	-
TCONS_00028892	XLOC_009230	-	-|Zm00001eb068830_T001	x	chr2[-]6312784-6313276	-	-	-	-	CUFF.6012.1	-	-	CUFF.5424.1
TCONS_00027864	XLOC_009238	-|Zm00001eb069040_T001	-|Zm00001eb069040_T001	o	chr2[-]6699720-6700497	Zm00001eb069040_T001	Zm00001eb069040_T001	-	Zm00001eb069040_T001	CUFF.5952.1,CUFF.5952.2	CUFF.6649.1,CUFF.6649.2	CUFF.5611.1,CUFF.5611.2	-
TCONS_00030470	XLOC_009258	-	-	u	chr2[-]8020234-8023178	-	-	-	-	CUFF.6006.2,CUFF.6006.3	CUFF.6218.2	CUFF.5658.1,CUFF.5658.2	CUFF.5382.1,CUFF.5382.2
TCONS_00024594	XLOC_009263	-	-	u	chr2[-]8842468-8843884	CUFF.5868.1	-	-	-	-	-	-	-
TCONS_00022127	XLOC_009298	-	-|Zm00001eb070920_T001	x	chr2[-]10787569-10788450	-	CUFF.6414.1	-	CUFF.5325.1	-	-	-	-
TCONS_00027883	XLOC_009306	-	-|Zm00001eb071060_T001	x	chr2[-]10947810-10949158	-	-	-	-	CUFF.6067.1	CUFF.6280.1	-	-
TCONS_00022152	XLOC_009324	-	-|Zm00001eb071490_T001	i	chr2[-]11921737-11922801	CUFF.6028.1	CUFF.5857.1	CUFF.6134.1	CUFF.5355.1	-	-	-	-
TCONS_00024625	XLOC_009351	-	-	u	chr2[-]14015024-14016052	CUFF.6165.1,CUFF.6165.2	CUFF.5900.1	CUFF.6177.1	CUFF.5437.2,CUFF.5437.1	-	-	-	-
TCONS_00024626	XLOC_009351		-	u	chr2[-]14015024-14016052
TCONS_00026723	XLOC_009351		-	u	chr2[-]14015024-14016052
TCONS_00026732	XLOC_009401	-	-|Zm00001eb073810_T001	i	chr2[-]18378950-18380368	CUFF.6295.1,CUFF.6295.2	-	CUFF.6317.1	-	-	-	-	-
TCONS_00028941	XLOC_009467	-|Zm00001eb075570_T001	-|Zm00001eb075570_T001	o	chr2[-]24407139-24412735	-	-	CUFF.6530.1,Zm00001eb075570_T001	Zm00001eb075570_T001	CUFF.6510.1,CUFF.6510.3	CUFF.6797.2	CUFF.6107.3	CUFF.5820.3,CUFF.5820.4
TCONS_00024673	XLOC_009482	-	-	u	chr2[-]25473708-25599734	CUFF.6421.1,CUFF.6421.3,CUFF.6421.2	CUFF.6209.1	CUFF.6496.1,CUFF.6496.3,CUFF.6496.2	CUFF.5711.3,CUFF.5711.1,CUFF.5711.2	-	-	-	-
TCONS_00026758	XLOC_009493	-	-	u	chr2[-]26778457-26778940	-	-	CUFF.6544.1	-	-	-	-	-
TCONS_00029783	XLOC_009549	-	-	u	chr2[-]31716044-31716924	-	-	-	-	-	-	-	CUFF.5989.1
TCONS_00026775	XLOC_009553	-	-	u	chr2[-]31927636-31930407	CUFF.6608.1,CUFF.6608.2	CUFF.6378.1,CUFF.6378.2	CUFF.6679.1,CUFF.6679.2	CUFF.5835.1,CUFF.5835.2	-	-	-	-
TCONS_00027958	XLOC_009557	-	-|Zm00001eb078070_T001	i	chr2[-]32537751-32538657	-	-	-	-	-	CUFF.6988.1	-	-
TCONS_00029794	XLOC_009604	-	-|Zm00001eb078970_T001	x	chr2[-]36793938-36794391	-	-	-	-	-	-	-	CUFF.6103.1
TCONS_00027984	XLOC_009640	-	-|Zm00001eb079950_T003	x	chr2[-]40376345-40378192	-	-	-	-	-	CUFF.7172.1	-	CUFF.6169.1
TCONS_00028973	XLOC_009644	-	-	u	chr2[-]41553044-41554753	-	-	-	-	CUFF.6841.3,CUFF.6841.1,CUFF.6841.2	CUFF.7175.3	CUFF.6456.1	CUFF.6192.1
TCONS_00026812	XLOC_009653	-	-	u	chr2[-]42587286-42589437	-	-	CUFF.6862.1	-	-	CUFF.7194.1	-	-
TCONS_00028981	XLOC_009662	-|Zm00001eb080680_T001	-|Zm00001eb080680_T001	o	chr2[-]43565816-43567531	CUFF.6850.3	CUFF.6624.2	Zm00001eb080680_T001,CUFF.6894.2	CUFF.6072.2	CUFF.6953.2,CUFF.6953.3	Zm00001eb080680_T001,CUFF.7206.2	CUFF.6513.2,Zm00001eb080680_T001	Zm00001eb080680_T001,CUFF.6302.1
TCONS_00022545	XLOC_009707	-	-|Zm00001eb081680_T001	x	chr2[-]47572850-47577059	CUFF.6932.1	CUFF.6691.1	CUFF.6970.1	-	-	CUFF.7287.1	-	-
TCONS_00030540	XLOC_009717	-	-	u	chr2[-]49021527-49024113	-	-	-	-	-	CUFF.7331.1	CUFF.6625.1	-
TCONS_00025852	XLOC_009752	-	-	u	chr2[-]56179504-56183342	CUFF.7067.1	CUFF.6813.1	CUFF.7103.1	CUFF.6267.1	-	CUFF.7429.1	CUFF.6718.1	CUFF.6429.1
TCONS_00026846	XLOC_009787	-|Zm00001eb083940_T001	-|Zm00001eb083940_T001	o	chr2[-]59534941-59536960	Zm00001eb083940_T001,CUFF.7283.2	Zm00001eb083940_T001,CUFF.6866.2	CUFF.7137.1,Zm00001eb083940_T001	Zm00001eb083940_T001	Zm00001eb083940_T001	Zm00001eb083940_T001	CUFF.6769.1,Zm00001eb083940_T001	Zm00001eb083940_T001
TCONS_00029013	XLOC_009844	-	-	u	chr2[-]69321201-69322134	-	-	-	-	CUFF.7323.1	-	-	-
TCONS_00028063	XLOC_009866	-	-|Zm00001eb085590_T001	x	chr2[-]74218577-74222359	CUFF.7311.1,CUFF.7312.1	CUFF.7023.1	CUFF.7333.1,CUFF.7333.2,CUFF.7333.3	CUFF.6468.1	CUFF.7366.1	CUFF.7716.1	-	-
TCONS_00025890	XLOC_009877	-	-	u	chr2[-]78876657-78877440	-	-	-	CUFF.6520.1	-	-	-	-
TCONS_00024800	XLOC_009878	-	-	u	chr2[-]79287396-79289693	CUFF.7346.1,CUFF.7346.2,CUFF.7346.3	CUFF.7071.1,CUFF.7071.2	CUFF.7402.1,CUFF.7402.2,CUFF.7402.3	CUFF.6517.2,CUFF.6517.1	-	-	-	-
TCONS_00026864	XLOC_009878		-	u	chr2[-]79287396-79289693
TCONS_00029027	XLOC_009933	-	-	u	chr2[-]93611801-93612492	-	-	-	-	CUFF.7559.1	-	-	-
TCONS_00028083	XLOC_009936	-|Zm00001eb087270_T001	-|Zm00001eb087270_T001	i	chr2[-]94603387-94628150	CUFF.7486.1	CUFF.7195.1	CUFF.7534.1	CUFF.6621.1	CUFF.7570.1,CUFF.7570.2	CUFF.7904.1,CUFF.7904.3	CUFF.7175.1	CUFF.6815.1
TCONS_00024827	XLOC_009957	-	-	u	chr2[-]105022112-105050313	CUFF.7554.1	-	-	-	CUFF.7616.1	CUFF.7961.1	CUFF.7217.1,CUFF.7217.2	CUFF.6860.1
TCONS_00030571	XLOC_009957		-	u	chr2[-]105022112-105050313
TCONS_00029032	XLOC_009958	-	-	u	chr2[-]105059545-105060543	-	-	-	-	CUFF.7617.1	-	-	-
TCONS_00029866	XLOC_009973	-	-	u	chr2[-]108551497-108552345	-	-	-	-	-	-	-	CUFF.6877.1
TCONS_00029867	XLOC_009978	-	-	u	chr2[-]109748887-109749133	-	-	-	-	-	-	-	CUFF.6889.1
TCONS_00025909	XLOC_009979	-	-|Zm00001eb088460_T001	x	chr2[-]110302117-110302530	-	-	CUFF.7648.1	CUFF.6704.1	-	-	-	-
TCONS_00029043	XLOC_009985	-|Zm00001eb088560_T001	-|Zm00001eb088560_T001	o	chr2[-]110539465-110540974	CUFF.7707.2,Zm00001eb088560_T001	Zm00001eb088560_T001,CUFF.7312.3	CUFF.7812.1,CUFF.7812.2,Zm00001eb088560_T001	CUFF.6710.1	CUFF.7660.3,CUFF.7660.2,CUFF.7660.1,Zm00001eb088560_T001	CUFF.8040.1,CUFF.8040.2,Zm00001eb088560_T001	CUFF.7288.1,Zm00001eb088560_T001	CUFF.6900.1,CUFF.6900.2,Zm00001eb088560_T001
TCONS_00026898	XLOC_010018	-|Zm00001eb089370_T001	-	u	chr2[-]115928080-115931729	Zm00001eb089370_T001,CUFF.7710.2	CUFF.7374.1,CUFF.7374.2,CUFF.7374.3,Zm00001eb089370_T001	CUFF.7738.1,Zm00001eb089370_T001,CUFF.7738.3,CUFF.7740.1	CUFF.6776.1,Zm00001eb089370_T001	-	-	-	-
TCONS_00026906	XLOC_010032	-|Zm00001eb089800_T002,-|Zm00001eb089800_T003,-|Zm00001eb089800_T001	-|Zm00001eb089800_T003	o	chr2[-]118203296-118211825	Zm00001eb089800_T002,CUFF.7761.3,Zm00001eb089800_T001	CUFF.7411.1,Zm00001eb089800_T003,Zm00001eb089800_T001	Zm00001eb089800_T003,Zm00001eb089800_T001,CUFF.7871.4	Zm00001eb089800_T002,Zm00001eb089800_T001	Zm00001eb089800_T002,Zm00001eb089800_T001	CUFF.8135.1,Zm00001eb089800_T002,Zm00001eb089800_T001	Zm00001eb089800_T002,Zm00001eb089800_T001	Zm00001eb089800_T002,Zm00001eb089800_T001
TCONS_00029062	XLOC_010052	-|Zm00001eb090530_T001	-	u	chr2[-]126410843-126415657	-	-	-	-	CUFF.7836.1,CUFF.7836.2,CUFF.7836.4	CUFF.8176.1	CUFF.7422.1,CUFF.7422.2	CUFF.7037.1
TCONS_00029073	XLOC_010108	-|Zm00001eb092050_T001	-|Zm00001eb092050_T001	o	chr2[-]144022144-144027283	-	-	-	-	CUFF.7946.2	-	CUFF.7544.2	-
TCONS_00029078	XLOC_010119	-	-	u	chr2[-]145843354-145845208	CUFF.7964.2,CUFF.7964.1,CUFF.7964.3	CUFF.7620.1,CUFF.7620.2,CUFF.7620.3	CUFF.8024.1,CUFF.8024.2,CUFF.8024.3,CUFF.8024.4	CUFF.6999.1,CUFF.6999.2,CUFF.6999.3	CUFF.7982.1,CUFF.7982.2,CUFF.7982.3	CUFF.8336.2,CUFF.8336.1,CUFF.8336.3	CUFF.7566.1,CUFF.7566.2,CUFF.7566.3	CUFF.7160.1,CUFF.7160.2,CUFF.7160.3,CUFF.7160.4,CUFF.7160.5
TCONS_00029891	XLOC_010119		-	u	chr2[-]145843354-145845208
TCONS_00022940	XLOC_010123	-	-	u	chr2[-]146858573-146859817	CUFF.7971.1	CUFF.7634.2,CUFF.7634.1	-	CUFF.7009.1	-	-	-	-
TCONS_00028142	XLOC_010131	-	-	u	chr2[-]147882553-147883454	-	-	-	-	-	CUFF.8358.1	-	-
TCONS_00030613	XLOC_010136	-	-|Zm00001eb092850_T002	x	chr2[-]149003258-149005020	-	-	-	-	-	-	CUFF.7608.1	-
TCONS_00024888	XLOC_010161	-	-|Zm00001eb093770_T001	x	chr2[-]155091678-155092403	CUFF.8042.1	-	-	-	-	-	-	-
TCONS_00026941	XLOC_010163	-	-	u	chr2[-]155667675-155670695	CUFF.8049.1,CUFF.8049.2	CUFF.7707.1	CUFF.8123.2,CUFF.8123.1,CUFF.8123.3	CUFF.7088.1,CUFF.7088.2,CUFF.7088.3	-	-	-	-
TCONS_00029091	XLOC_010164	-	-	u	chr2[-]155976662-155977550	-	-	-	-	CUFF.8089.1	-	-	-
TCONS_00030620	XLOC_010180	-	-	u	chr2[-]160056365-160056679	-	-	-	-	-	-	CUFF.7721.1,CUFF.7721.2	-
TCONS_00024895	XLOC_010194	-	-	u	chr2[-]161807728-161808045	CUFF.8118.1	-	-	-	-	-	-	-
TCONS_00026949	XLOC_010201	-	-|Zm00001eb094930_T001	x	chr2[-]162418358-162418899	-	-	CUFF.8249.1	-	-	-	-	-
TCONS_00023035	XLOC_010215	-	-	u	chr2[-]165697686-165703352	CUFF.8186.1	CUFF.7828.2,CUFF.7828.1	CUFF.8335.1	-	CUFF.8256.1	-	-	-
TCONS_00028171	XLOC_010230	-	-|Zm00001eb095730_T001	x	chr2[-]168531859-168533178	-	-	-	-	CUFF.8294.1	CUFF.8625.1	-	-
TCONS_00026960	XLOC_010258	-	-	u	chr2[-]172930749-172932293	CUFF.8305.1	CUFF.7985.1,CUFF.7985.3,CUFF.7985.2	CUFF.8359.1,CUFF.8359.2	CUFF.7283.1,CUFF.7283.2	-	-	-	-
TCONS_00024915	XLOC_010266	-	-	u	chr2[-]174229024-174233426	CUFF.8339.1	CUFF.7957.1	CUFF.8377.2,CUFF.8377.1,CUFF.8377.3	-	-	-	-	-
TCONS_00029130	XLOC_010361	-	-|Zm00001eb099960_T001	i	chr2[-]188433190-188434691	-	-	-	-	CUFF.8614.1	-	-	-
TCONS_00026025	XLOC_010379	-	-	u	chr2[-]190724529-190725601	-	CUFF.8294.1	CUFF.8680.1	CUFF.7561.1,CUFF.7561.2	-	-	CUFF.8215.1,CUFF.8215.2	CUFF.7764.1,CUFF.7764.2
TCONS_00028241	XLOC_010424	-	-	u	chr2[-]195242488-195243268	-	-	-	-	-	CUFF.9109.1	-	-
TCONS_00024976	XLOC_010450	-	-	u	chr2[-]198643672-198648445	CUFF.8763.1,CUFF.8763.2	CUFF.8388.1	-	CUFF.7729.1	CUFF.8767.1	-	CUFF.8414.1	CUFF.7936.1
TCONS_00028269	XLOC_010502	-	-	u	chr2[-]203312942-203313627	-	-	-	-	-	CUFF.9322.1	-	-
TCONS_00026064	XLOC_010538	-|Zm00001eb104980_T002,-|Zm00001eb104980_T001	-|Zm00001eb104980_T001	o	chr2[-]205980159-206000247	Zm00001eb104980_T001	CUFF.8572.1,CUFF.8572.5	CUFF.9141.1,Zm00001eb104980_T001	CUFF.7847.3,Zm00001eb104980_T002	Zm00001eb104980_T001	Zm00001eb104980_T001	Zm00001eb104980_T001	Zm00001eb104980_T002
TCONS_00025001	XLOC_010554	-	-	u	chr2[-]207870730-207871689	CUFF.9014.1	-	-	-	-	-	-	-
TCONS_00028285	XLOC_010569	-	-|Zm00001eb105880_T001	x	chr2[-]209610030-209612777	-	-	-	-	-	CUFF.9475.1	-	CUFF.8188.1
TCONS_00023425	XLOC_010581	-|Zm00001eb106300_T001	-|Zm00001eb106300_T001	o	chr2[-]210546971-210548848	CUFF.9082.2	CUFF.8665.2	-	-	-	-	-	-
TCONS_00026074	XLOC_010585	-	-	u	chr2[-]210771585-210773276	-	-	CUFF.9205.1	CUFF.7974.1	-	-	-	-
TCONS_00027035	XLOC_010627	-	-	u	chr2[-]213068101-213072132	CUFF.9337.2,CUFF.9337.1	CUFF.8712.3,CUFF.8712.1,CUFF.8712.2,CUFF.8712.4	CUFF.9265.1,CUFF.9265.2	CUFF.8014.2,CUFF.8014.3	CUFF.9164.1	CUFF.9628.2,CUFF.9628.1,CUFF.9628.3	CUFF.8719.1	CUFF.8291.2,CUFF.8291.1
TCONS_00029187	XLOC_010627		-	u	chr2[-]213068101-213072132
TCONS_00025021	XLOC_010637	-|Zm00001eb107740_T001	-|Zm00001eb107740_T001	o	chr2[-]214230409-214233705	CUFF.9368.1	-	CUFF.10070.1,CUFF.10070.3	-	-	-	-	-
TCONS_00029191	XLOC_010641	-	-|Zm00001eb107820_T001	i	chr2[-]214456366-214457332	-	-	-	-	CUFF.9220.1	-	CUFF.8757.1	-
TCONS_00027040	XLOC_010645	-	-	u	chr2[-]214750873-214751207	-	-	CUFF.10086.1	-	-	-	-	-
TCONS_00025067	XLOC_010781	-	-|Zm00001eb111390_T001	x	chr2[-]223406367-223407263	CUFF.9530.1	-	-	-	-	-	-	-
TCONS_00030722	XLOC_010787	-|Zm00001eb111570_T004,-|Zm00001eb111570_T001,-|Zm00001eb111570_T002,-|Zm00001eb111570_T003	-|Zm00001eb111570_T002	i	chr2[-]223781937-223797411	Zm00001eb111570_T004	Zm00001eb111570_T004	CUFF.9572.4,Zm00001eb111570_T004	Zm00001eb111570_T004,CUFF.8351.1	Zm00001eb111570_T004	Zm00001eb111570_T004	Zm00001eb111570_T004,CUFF.9025.1	Zm00001eb111570_T004
TCONS_00027082	XLOC_010805	-	-	u	chr2[-]225508295-225508693	-	-	CUFF.9649.1	-	-	-	-	-
TCONS_00025082	XLOC_010836	-|Zm00001eb113210_T001	-|Zm00001eb113210_T001	o	chr2[-]229789674-229791165	CUFF.9676.2,CUFF.9676.3	CUFF.9223.2	CUFF.9752.3	-	CUFF.9960.1	CUFF.10167.1	CUFF.9197.1	CUFF.8991.2
TCONS_00025120	XLOC_010957	-|Zm00001eb116910_T001	-|Zm00001eb116910_T001	o	chr2[-]239646910-239649059	CUFF.9955.1,Zm00001eb116910_T001	CUFF.9538.1,Zm00001eb116910_T001	Zm00001eb116910_T001	Zm00001eb116910_T001	Zm00001eb116910_T001,CUFF.10640.1	Zm00001eb116910_T001	Zm00001eb116910_T001	Zm00001eb116910_T001
TCONS_00023822	XLOC_010977	-	-	u	chr2[-]240873694-240902673	CUFF.10141.1	CUFF.9576.2,CUFF.9576.1,CUFF.9576.3	CUFF.10119.1,CUFF.10119.2	CUFF.8795.2,CUFF.8795.3	-	-	-	-
TCONS_00030097	XLOC_010998	-|Zm00001eb118040_T001	-	u	chr2[-]242085848-242093725	-	-	CUFF.10138.1	Zm00001eb118040_T001	-	CUFF.10563.1	CUFF.9555.1	CUFF.9103.1
TCONS_00030781	XLOC_011001	-	-|Zm00001eb118100_T002	x	chr2[-]242235925-242236684	-	-	-	-	-	-	CUFF.9594.1	-
TCONS_00038478	XLOC_011013	-	-	u	chr3[+]1113047-1115644	-	-	-	-	CUFF.10047.1	CUFF.10602.1	-	-
TCONS_00037403	XLOC_011049	-	-	u	chr3[+]2846069-2846563	-	-	-	-	-	CUFF.10888.1	-	-
TCONS_00039917	XLOC_011061	-	-	u	chr3[+]3557913-3558289	CUFF.10216.1	CUFF.9945.1	CUFF.10303.1	CUFF.8984.1	CUFF.10113.1	CUFF.10683.1	CUFF.9670.1	CUFF.9255.1
TCONS_00030842	XLOC_011064	-	-	u	chr3[+]3572877-3573819	-	CUFF.9947.1	-	-	-	-	-	-
TCONS_00034432	XLOC_011080	-|Zm00001eb120370_T001,-|Zm00001eb120370_T002,-|Zm00001eb120370_T003	-|Zm00001eb120370_T001	o	chr3[+]4410117-4414440	Zm00001eb120370_T001,CUFF.10241.4	Zm00001eb120370_T001	Zm00001eb120370_T001	Zm00001eb120370_T001	Zm00001eb120370_T001	Zm00001eb120370_T001	Zm00001eb120370_T001	Zm00001eb120370_T001
TCONS_00037418	XLOC_011082	-|Zm00001eb120500_T001,-|Zm00001eb120500_T002,-|Zm00001eb120500_T003	-|Zm00001eb120500_T003	o	chr3[+]4626165-4633385	Zm00001eb120500_T001	-	-	-	CUFF.10187.1,CUFF.10187.2	CUFF.10708.5,CUFF.10708.4,CUFF.10708.6	CUFF.9702.4	CUFF.9295.5,CUFF.9295.4
TCONS_00039211	XLOC_011113	-	-	u	chr3[+]7871563-7873509	-	-	-	-	-	-	-	CUFF.9383.1
TCONS_00039215	XLOC_011136	-|Zm00001eb122160_T003,-|Zm00001eb122160_T001,-|Zm00001eb122160_T002	-|Zm00001eb122160_T001	o	chr3[+]9272646-9277170	Zm00001eb122160_T003	Zm00001eb122160_T003	Zm00001eb122160_T003	Zm00001eb122160_T003,CUFF.9150.4	Zm00001eb122160_T003	Zm00001eb122160_T003,Zm00001eb122160_T002	Zm00001eb122160_T003	Zm00001eb122160_T003,CUFF.9408.4
TCONS_00039218	XLOC_011151	-	-|Zm00001eb122460_T001	i	chr3[+]10178894-10179476	-	-	-	-	-	-	-	CUFF.9438.1
TCONS_00030950	XLOC_011152	-	-	u	chr3[+]10214039-10215112	-	CUFF.10069.1	-	-	-	-	-	-
TCONS_00037440	XLOC_011157	-	-|Zm00001eb122550_T001	x	chr3[+]10514429-10514831	-	-	-	-	-	CUFF.11000.1	-	-
TCONS_00037441	XLOC_011159	-|Zm00001eb122580_T001,-|Zm00001eb122590_T001,-|Zm00001eb122590_T002	-|Zm00001eb122590_T001	o	chr3[+]10591321-10596596	CUFF.10421.1,CUFF.10421.2	CUFF.9993.1,CUFF.9993.2,CUFF.9993.3	CUFF.10490.1,CUFF.10490.4	CUFF.9180.1,CUFF.9180.2,CUFF.9180.5,CUFF.9180.6,CUFF.9180.8	CUFF.10385.2,CUFF.10385.1	CUFF.11004.2,CUFF.11004.1,CUFF.11004.4	CUFF.9908.4,CUFF.9908.3	CUFF.9449.3,CUFF.9449.4
TCONS_00036601	XLOC_011182	-	-|Zm00001eb123050_T001	i	chr3[+]12737132-12738064	-	-	CUFF.10551.1	-	-	-	-	-
TCONS_00039236	XLOC_011201	-|Zm00001eb123530_T001	-	u	chr3[+]14763546-14781854	-	-	-	CUFF.9268.1	CUFF.10478.2	CUFF.11060.1	CUFF.9965.1,CUFF.9965.2	CUFF.9513.1
TCONS_00039942	XLOC_011207	-	-	u	chr3[+]15127207-15132260	-	-	-	-	CUFF.10493.2,CUFF.10493.1	CUFF.11089.2,CUFF.11089.1	CUFF.9976.1,CUFF.9976.2	CUFF.9588.1
TCONS_00035675	XLOC_011220	-	-	u	chr3[+]16676312-16676930	-	-	-	CUFF.9293.1	-	-	-	-
TCONS_00031055	XLOC_011239	-|Zm00001eb124790_T001	-|Zm00001eb124790_T001	o	chr3[+]19816223-19833061	CUFF.10720.1,Zm00001eb124790_T001	CUFF.10182.3,CUFF.10182.2,Zm00001eb124790_T001,CUFF.10182.4	CUFF.10734.1,Zm00001eb124790_T001	CUFF.9361.1,Zm00001eb124790_T001	CUFF.10589.1,Zm00001eb124790_T001	CUFF.11161.2,CUFF.11161.1	Zm00001eb124790_T001	CUFF.9648.1,Zm00001eb124790_T001
TCONS_00037476	XLOC_011248	-	-|Zm00001eb125070_T001	x	chr3[+]20837768-20838604	-	-	-	-	-	CUFF.11265.1	-	-
TCONS_00034490	XLOC_011250	-	-|Zm00001eb125080_T001	x	chr3[+]20988211-21193266	CUFF.10699.1	-	CUFF.10780.1	-	-	-	-	-
TCONS_00037477	XLOC_011251	-	-	u	chr3[+]21169309-21170257	-	-	-	-	-	CUFF.11269.1	-	-
TCONS_00036617	XLOC_011263	-|Zm00001eb125410_T001	-|Zm00001eb125410_T001	o	chr3[+]23121487-23124075	CUFF.10673.1,CUFF.10673.2	CUFF.10251.1	CUFF.10795.1,CUFF.10795.2	CUFF.9432.1	-	-	CUFF.10118.1	-
TCONS_00034498	XLOC_011267	-	-	u	chr3[+]23511155-23512771	CUFF.10679.1	-	-	-	-	-	-	-
TCONS_00034502	XLOC_011274	-	-	u	chr3[+]24967506-24969810	CUFF.10733.1	CUFF.10281.1	CUFF.10824.1,CUFF.10824.2	-	-	-	-	-
TCONS_00036622	XLOC_011274		-	u	chr3[+]24967506-24969810
TCONS_00038542	XLOC_011308	-	-	u	chr3[+]31147693-31148927	-	-	-	-	CUFF.10802.1	CUFF.11384.1	CUFF.10315.1	-
TCONS_00031115	XLOC_011310	-|Zm00001eb126830_T001	-|Zm00001eb126830_T001	o	chr3[+]31545072-31550052	CUFF.10821.1,Zm00001eb126830_T001	CUFF.10369.1,Zm00001eb126830_T001	CUFF.11002.1,Zm00001eb126830_T001	CUFF.9559.1,Zm00001eb126830_T001	CUFF.10812.1,Zm00001eb126830_T001	CUFF.11399.1,Zm00001eb126830_T001	CUFF.10285.1	CUFF.9832.1,Zm00001eb126830_T001
TCONS_00034515	XLOC_011332	-	-	u	chr3[+]35143899-35158791	CUFF.10881.2,CUFF.10881.1	CUFF.10416.1,CUFF.10416.2	CUFF.11041.1	-	-	-	-	-
TCONS_00038547	XLOC_011351	-	-	u	chr3[+]39086644-39087158	-	-	-	-	CUFF.10948.1	-	-	-
TCONS_00039259	XLOC_011369	-	-	u	chr3[+]41698294-41703323	-	-	-	-	-	-	-	CUFF.9974.1
TCONS_00031187	XLOC_011389	-|Zm00001eb129100_T001	-|Zm00001eb129100_T001	o	chr3[+]46169435-46173133	Zm00001eb129100_T001	CUFF.10582.1,Zm00001eb129100_T001	CUFF.11233.1,Zm00001eb129100_T001	Zm00001eb129100_T001	Zm00001eb129100_T001	Zm00001eb129100_T001	Zm00001eb129100_T001	CUFF.10033.1,Zm00001eb129100_T001
TCONS_00036646	XLOC_011422	-|Zm00001eb130330_T001	-|Zm00001eb130330_T001	o	chr3[+]55611877-55613152	Zm00001eb130330_T001	Zm00001eb130330_T001	CUFF.11308.1	Zm00001eb130330_T001	-	Zm00001eb130330_T001	-	Zm00001eb130330_T001
TCONS_00034554	XLOC_011428	-	-	u	chr3[+]56818237-56822542	CUFF.11170.1	-	-	-	-	-	-	-
TCONS_00038560	XLOC_011468	-|Zm00001eb131420_T001	-|Zm00001eb131420_T001	o	chr3[+]65437184-65440550	Zm00001eb131420_T001	CUFF.10753.1	CUFF.11422.1	CUFF.9898.1	CUFF.11232.1,Zm00001eb131420_T001	Zm00001eb131420_T001	CUFF.10656.2	CUFF.10176.1,Zm00001eb131420_T001
TCONS_00036658	XLOC_011469	-	-	u	chr3[+]65535102-65535984	-	-	CUFF.11424.1	-	-	-	-	-
TCONS_00034565	XLOC_011473	-	-	u	chr3[+]66921642-66924850	CUFF.11267.4,CUFF.11267.1,CUFF.11267.2,CUFF.11267.3	CUFF.10774.1,CUFF.10774.2,CUFF.10774.3	CUFF.11428.3	CUFF.9885.1	CUFF.11254.3	CUFF.11820.2	CUFF.10665.1,CUFF.10665.2	CUFF.10182.1,CUFF.10182.2,CUFF.10182.3
TCONS_00039273	XLOC_011473		-	u	chr3[+]66921642-66924850
TCONS_00031271	XLOC_011475	-	-	u	chr3[+]67215950-67218991	-	CUFF.10777.1	-	-	-	-	-	-
TCONS_00037544	XLOC_011498	-	-	u	chr3[+]76785350-76786027	-	-	-	-	-	CUFF.11883.1	-	-
TCONS_00037545	XLOC_011503	-	-|Zm00001eb132260_T002	i	chr3[+]79628133-79629143	-	-	-	-	-	CUFF.11918.1	CUFF.10758.1	CUFF.10271.1
TCONS_00039972	XLOC_011505	-	-	u	chr3[+]80164695-80165132	-	-	-	-	-	-	CUFF.10737.1	-
TCONS_00035737	XLOC_011532	-|Zm00001eb133020_T001	-|Zm00001eb133020_T001	o	chr3[+]94906637-94911013	CUFF.11434.1	CUFF.10924.1	CUFF.11590.1,CUFF.11590.2	CUFF.10010.2,CUFF.10010.1,CUFF.10010.3,CUFF.10010.4	-	-	-	-
TCONS_00035738	XLOC_011532		-|Zm00001eb133020_T001	o	chr3[+]94906637-94911013
TCONS_00035739	XLOC_011532		-|Zm00001eb133020_T001	o	chr3[+]94906637-94911013
TCONS_00039979	XLOC_011536	-|Zm00001eb133080_T001	-|Zm00001eb133080_T001	o	chr3[+]95748079-95751459	Zm00001eb133080_T001	Zm00001eb133080_T001	Zm00001eb133080_T001	Zm00001eb133080_T001	-	Zm00001eb133080_T001	CUFF.10806.1,Zm00001eb133080_T001	Zm00001eb133080_T001
TCONS_00037556	XLOC_011545	-	-	u	chr3[+]98366664-98370151	-	-	CUFF.11624.1	-	CUFF.11481.1,CUFF.11481.3,CUFF.11481.4	CUFF.12030.1,CUFF.12030.3	CUFF.10830.2	CUFF.10337.1,CUFF.10337.2,CUFF.10337.3
TCONS_00038568	XLOC_011552	-	-	u	chr3[+]99527672-99529140	-	-	-	-	CUFF.11492.2	CUFF.12035.1,CUFF.12035.2	CUFF.10843.1	-
TCONS_00037562	XLOC_011553	-	-	u	chr3[+]99579523-99580036	-	-	-	-	-	CUFF.12040.1	-	-
TCONS_00039291	XLOC_011558	-	-	u	chr3[+]100527353-100528389	-	-	-	-	-	-	-	CUFF.10365.1
TCONS_00037574	XLOC_011580	-	-	u	chr3[+]107121085-107130199	-	-	-	-	-	CUFF.12115.1,CUFF.12115.2,CUFF.12115.3,CUFF.12115.4	CUFF.10906.1	-
TCONS_00037575	XLOC_011580		-	u	chr3[+]107121085-107130199
TCONS_00037576	XLOC_011580	-	-	u	chr3[+]107121085-107130199	CUFF.11552.1	CUFF.11005.1,CUFF.11005.2	CUFF.11688.1	CUFF.10085.1	-	-	-	-
TCONS_00036676	XLOC_011582	-	-	u	chr3[+]107333002-107338555	-	-	-	-	-	CUFF.12162.1	-	-
TCONS_00037582	XLOC_011599	-|Zm00001eb134900_T001	-	u	chr3[+]112931118-112931696	CUFF.11618.2,CUFF.11618.3,CUFF.11618.1,CUFF.11618.4	CUFF.11061.1,CUFF.11061.3,Zm00001eb134900_T001,CUFF.11061.2	CUFF.11747.2,Zm00001eb134900_T001	CUFF.10126.1,CUFF.10126.2,CUFF.10126.3,Zm00001eb134900_T001	-	-	-	-
TCONS_00031377	XLOC_011609	-	-	u	chr3[+]113640496-113644124	CUFF.11622.1,CUFF.11622.2	CUFF.11052.1,CUFF.11052.2,CUFF.11052.3	CUFF.11748.2,CUFF.11748.1,CUFF.11748.3,CUFF.11748.4,CUFF.11748.5	CUFF.10130.1,CUFF.10130.2	-	-	-	-
TCONS_00036683	XLOC_011610	-|Zm00001eb135330_T001,-|Zm00001eb135340_T001	-	u	chr3[+]114606741-114610292	CUFF.11649.3,CUFF.11649.1,CUFF.11649.2	CUFF.11079.1,CUFF.11079.2,CUFF.11079.3	CUFF.11768.1,CUFF.11768.3	CUFF.10156.1,CUFF.10156.2,CUFF.10156.3	CUFF.11636.2,CUFF.11636.3	CUFF.12202.1,CUFF.12202.4,CUFF.12202.2	CUFF.10965.3,CUFF.10965.1,CUFF.10965.2,CUFF.10965.5	CUFF.10473.2,CUFF.10473.1
TCONS_00039298	XLOC_011618	-	-|Zm00001eb135330_T001	o	chr3[+]116500098-116504129	-	-	-	-	CUFF.11647.1	CUFF.12206.1	CUFF.10976.1	-
TCONS_00039995	XLOC_011622	-	-	u	chr3[+]117263782-117267222	-	-	-	-	CUFF.11746.1,CUFF.11746.2	CUFF.12359.1	CUFF.11090.1,CUFF.11090.2	-
TCONS_00037613	XLOC_011666	-	-	u	chr3[+]129489572-129495168	-	-	-	-	CUFF.11777.1	-	-	-
TCONS_00038590	XLOC_011688	-	-|Zm00001eb137290_T001	i	chr3[+]132523363-132523796	-	-	-	-	CUFF.11800.1	CUFF.12426.1	-	CUFF.14250.1,CUFF.14250.2
TCONS_00039312	XLOC_011695	-	-	u	chr3[+]133713022-133715454	-	-	-	-	-	-	-	CUFF.10803.1
TCONS_00039332	XLOC_011788	-	-	u	chr3[+]145401689-145402148	CUFF.12175.1	-	-	-	-	CUFF.12744.1	-	-
TCONS_00034688	XLOC_011831	-|Zm00001eb141560_T001,-|Zm00001eb141560_T002	-|Zm00001eb141050_T001	x	chr3[+]151461639-151462380	CUFF.12222.1,CUFF.12222.2	CUFF.11601.1,Zm00001eb141560_T001,CUFF.11601.4	CUFF.12301.1,Zm00001eb141560_T001	CUFF.10624.1,CUFF.10624.2,Zm00001eb141560_T001	Zm00001eb141560_T001,CUFF.12156.3	Zm00001eb141560_T001	Zm00001eb141560_T001	Zm00001eb141560_T001,CUFF.10953.3
TCONS_00031626	XLOC_011851	-|Zm00001eb141670_T001,-|Zm00001eb141670_T002,-|Zm00001eb141670_T003,-|Zm00001eb141670_T004	-|Zm00001eb141560_T001	o	chr3[+]154277904-154284634	Zm00001eb141670_T002,CUFF.12235.4	Zm00001eb141670_T002,CUFF.11623.4	Zm00001eb141670_T002,CUFF.12310.4	Zm00001eb141670_T002,CUFF.10641.4	Zm00001eb141670_T002,CUFF.12189.1,Zm00001eb141670_T004	Zm00001eb141670_T002,CUFF.12828.1,Zm00001eb141670_T004	Zm00001eb141670_T002,CUFF.11513.1,Zm00001eb141670_T003	Zm00001eb141670_T002,CUFF.11022.1,Zm00001eb141670_T004
TCONS_00038619	XLOC_011856	-	-|Zm00001eb141670_T003	o	chr3[+]154896834-154994899	-	-	-	-	-	-	-	CUFF.11052.1
TCONS_00039354	XLOC_011906	-	-	u	chr3[+]160678500-160679348	CUFF.12482.1,CUFF.12482.2,CUFF.12482.3	CUFF.11862.1	CUFF.12543.1	-	CUFF.12411.1	CUFF.13291.1	-	-
TCONS_00031759	XLOC_011976		-	u	chr3[+]172774335-172777273
TCONS_00034739	XLOC_011976		-	u	chr3[+]172774335-172777273
TCONS_00031769	XLOC_011987	-	-	u	chr3[+]173647609-173649217	-	CUFF.11882.1,CUFF.11882.2	-	-	-	-	-	-
TCONS_00036769	XLOC_011998	-	-	u	chr3[+]174769077-174773271	CUFF.12526.2,CUFF.12526.1,CUFF.12526.3	CUFF.11905.1	CUFF.12575.1,CUFF.12575.3,CUFF.12575.2	CUFF.10889.1	CUFF.12461.1	CUFF.13118.1	CUFF.11774.2,CUFF.11774.1	CUFF.11230.1
TCONS_00039415	XLOC_012166	-|Zm00001eb150020_T001,-|Zm00001eb150020_T002	-|Zm00001eb150020_T002	o	chr3[+]191859720-191866648	CUFF.12919.3,Zm00001eb150020_T001,CUFF.12919.5	CUFF.12276.3,CUFF.12276.4,CUFF.12276.5	CUFF.13004.1,Zm00001eb150020_T001	CUFF.11227.3,Zm00001eb150020_T001	CUFF.12868.1,Zm00001eb150020_T001	CUFF.13599.1	CUFF.12195.1,Zm00001eb150020_T001	CUFF.11668.5,CUFF.11668.4,CUFF.11668.6
TCONS_00034814	XLOC_012188	-|Zm00001eb150710_T001	-|Zm00001eb150710_T001	o	chr3[+]193372996-193374803	CUFF.12989.2	-	-	-	CUFF.12931.2	CUFF.13585.2	CUFF.12209.1	-
TCONS_00038692	XLOC_012189	-	-|Zm00001eb150720_T001	i	chr3[+]193377527-193379885	-	-	-	-	CUFF.12937.1,CUFF.12937.2	CUFF.13607.1	CUFF.12226.1	CUFF.11660.1
TCONS_00034820	XLOC_012201	-	-	u	chr3[+]194572324-194574981	CUFF.13001.1,CUFF.13001.2	CUFF.12383.1,CUFF.12383.2	-	CUFF.11354.1,CUFF.11354.2	-	-	-	-
TCONS_00034841	XLOC_012251	-	-|Zm00001eb152290_T001	x	chr3[+]199789766-199791807	CUFF.13147.1	-	-	CUFF.11414.1	-	-	-	-
TCONS_00036838	XLOC_012259	-	-|Zm00001eb152430_T001	x	chr3[+]200356419-200357382	CUFF.13159.1	-	CUFF.13259.1	-	CUFF.13100.1	CUFF.13752.1	-	-
TCONS_00040095	XLOC_012294	-	-	u	chr3[+]203788800-203797942	-	-	-	-	-	-	CUFF.12462.1	-
TCONS_00035950	XLOC_012314	-	-	u	chr3[+]205359322-205362848	-	-	-	CUFF.11568.1,CUFF.11568.2	-	-	-	-
TCONS_00032143	XLOC_012318	-	-|Zm00001eb154110_T001	x	chr3[+]206005155-206010727	-	CUFF.12618.1	CUFF.13382.1	-	-	-	-	-
TCONS_00037805	XLOC_012371	-	-	u	chr3[+]210095277-210095880	-	-	-	-	-	CUFF.14015.1	-	-
TCONS_00040107	XLOC_012372	-	-	u	chr3[+]210097167-210098142	-	-	-	-	-	-	CUFF.12621.1	-
TCONS_00032207	XLOC_012388	-|Zm00001eb156060_T001,-|Zm00001eb156060_T002	-|Zm00001eb156060_T001	o	chr3[+]212216073-212221289	Zm00001eb156060_T001	CUFF.12788.1,Zm00001eb156060_T001	Zm00001eb156060_T001	Zm00001eb156060_T001	Zm00001eb156060_T001	CUFF.14073.1	CUFF.12669.1,Zm00001eb156060_T001	Zm00001eb156060_T001
TCONS_00038738	XLOC_012408	-|Zm00001eb156660_T001,-|Zm00001eb156660_T002	-|Zm00001eb156660_T002	o	chr3[+]214095689-214097315	-	-	-	-	CUFF.13482.1	Zm00001eb156660_T002	-	-
TCONS_00040112	XLOC_012416	-|Zm00001eb156880_T001	-	u	chr3[+]214677707-214683811	-	-	CUFF.13583.1	-	CUFF.13475.1	CUFF.14145.2,CUFF.14145.1,CUFF.14145.3	CUFF.12727.2,CUFF.12727.3	CUFF.12117.3,CUFF.12117.4,CUFF.12117.2
TCONS_00039499	XLOC_012517	-|Zm00001eb159700_T001	-|Zm00001eb159700_T001	o	chr3[+]223824514-223825284	-	-	-	-	-	-	-	CUFF.12380.2
TCONS_00040134	XLOC_012525	-	-	u	chr3[+]224492731-224503354	-	-	-	-	CUFF.13999.1	CUFF.14460.1	CUFF.13005.1,CUFF.13005.2	CUFF.12387.1,CUFF.12387.2
TCONS_00040137	XLOC_012565	-	-	u	chr3[+]228198051-228198744	-	-	-	-	-	-	CUFF.13066.1	-
TCONS_00034941	XLOC_012572	-	-|Zm00001eb161290_T001	x	chr3[+]228705772-228707555	CUFF.13892.1	-	-	-	-	-	-	-
TCONS_00036918	XLOC_012579	-	-	u	chr3[+]229227014-229233909	-	CUFF.13242.1,CUFF.13242.2,CUFF.13242.3	CUFF.14102.1	CUFF.12168.1	-	-	-	-
TCONS_00036920	XLOC_012584	-|Zm00001eb161570_T001	-|Zm00001eb161570_T001	o	chr3[+]229440207-229443263	CUFF.13921.2	Zm00001eb161570_T001,CUFF.13259.2	Zm00001eb161570_T001,CUFF.14114.2	Zm00001eb161570_T001,CUFF.12194.2,CUFF.12194.3	Zm00001eb161570_T001	CUFF.14587.2,Zm00001eb161570_T001	Zm00001eb161570_T001	Zm00001eb161570_T001,CUFF.12491.2
TCONS_00039522	XLOC_012590	-	-	u	chr3[+]229921752-229922387	-	-	-	-	-	-	-	CUFF.12508.1
TCONS_00034981	XLOC_012687	-	-	u	chr3[-]362782-365832	CUFF.10066.2	-	-	-	-	-	-	-
TCONS_00034986	XLOC_012697	-|Zm00001eb118770_T001	-|Zm00001eb118770_T001	o	chr3[-]1316132-1318871	CUFF.10090.1,CUFF.10090.2,CUFF.10090.3	CUFF.9677.2	CUFF.10357.2	CUFF.8914.1,CUFF.8914.2,CUFF.8914.3,CUFF.8914.4	-	Zm00001eb118770_T001	Zm00001eb118770_T001	Zm00001eb118770_T001
TCONS_00036097	XLOC_012784	-	-|Zm00001eb121290_T001	x	chr3[-]6674636-6675862	-	-	-	CUFF.9062.1	-	-	-	CUFF.9347.1
TCONS_00032694	XLOC_012827	-	-|Zm00001eb122370_T004	x	chr3[-]9926569-9927071	-	CUFF.10011.1	-	-	-	-	-	-
TCONS_00037960	XLOC_012841	-	-|Zm00001eb122780_T002	i	chr3[-]11872018-11872446	-	-	-	-	-	CUFF.11037.1	-	-
TCONS_00040188	XLOC_012842	-|Zm00001eb122800_T001	-|Zm00001eb122800_T001	o	chr3[-]11935214-11948906	-	-	-	-	Zm00001eb122800_T001,CUFF.10446.2	CUFF.11039.1,CUFF.11039.3	CUFF.10156.2	Zm00001eb122800_T001,CUFF.9467.2
TCONS_00040189	XLOC_012848	-	-	u	chr3[-]12697037-12699931	CUFF.10464.1	CUFF.10036.2,CUFF.10036.1	CUFF.10541.1	CUFF.9213.1,CUFF.9213.2	CUFF.10441.1	CUFF.11031.2,CUFF.11031.1	CUFF.9930.1,CUFF.9930.2	CUFF.9537.1
TCONS_00035076	XLOC_012882	-	-	u	chr3[-]16265912-16266759	CUFF.10553.1	-	-	-	-	-	-	-
TCONS_00040195	XLOC_012906	-	-	u	chr3[-]18153743-18170377	-	-	-	-	CUFF.10569.1	CUFF.11130.1	CUFF.10058.1,CUFF.10058.2,CUFF.10058.3	CUFF.9635.1
TCONS_00038832	XLOC_012912	-	-	u	chr3[-]19449155-19481712	CUFF.10605.4,CUFF.10605.1,CUFF.10605.2,CUFF.10605.5,CUFF.10605.6	CUFF.10261.1,CUFF.10261.2	CUFF.10810.2,CUFF.10810.1,CUFF.10810.3,CUFF.10810.4	CUFF.9353.2,CUFF.9353.3,CUFF.9353.1,CUFF.9353.4,CUFF.9353.5	CUFF.10611.1,CUFF.10611.2,CUFF.10611.3,CUFF.10611.4	CUFF.11156.1,CUFF.11156.3,CUFF.11156.2,CUFF.11156.4	CUFF.10074.1,CUFF.10074.2	CUFF.9646.2,CUFF.9646.1,CUFF.9646.3,CUFF.9646.4
TCONS_00035103	XLOC_012971	-	-	u	chr3[-]28143792-28144758	CUFF.10769.1	-	-	-	-	-	-	-
TCONS_00035109	XLOC_012982	-	-	u	chr3[-]29362659-29394590	CUFF.10790.1	-	-	-	-	CUFF.11360.1	-	-
TCONS_00037989	XLOC_012982		-	u	chr3[-]29362659-29394590
TCONS_00037029	XLOC_012994	-	-	u	chr3[-]30157322-30159615	CUFF.10804.1	-	CUFF.10985.1,CUFF.10985.2	CUFF.9523.1	-	-	-	-
TCONS_00037995	XLOC_013016	-	-|Zm00001eb127130_T004	i	chr3[-]33067288-33068099	-	-	-	-	-	CUFF.11423.1	-	-
TCONS_00035127	XLOC_013020	-	-	u	chr3[-]33230175-33232550	CUFF.10834.1,CUFF.10834.3,CUFF.10834.2	CUFF.10384.1,CUFF.10384.2	CUFF.11020.1	CUFF.9564.1	-	-	-	-
TCONS_00037042	XLOC_013024	-	-|Zm00001eb127200_T003	i	chr3[-]33698790-33699992	-	-	CUFF.11103.1	-	CUFF.10905.1	-	-	-
TCONS_00032957	XLOC_013083	-	-|Zm00001eb128650_T001	x	chr3[-]42035474-42046251	CUFF.10997.1,CUFF.10997.2	CUFF.10524.1	CUFF.11177.1	CUFF.9684.1,CUFF.9684.2	-	-	-	-
TCONS_00037060	XLOC_013122	-|Zm00001eb129500_T001	-|Zm00001eb129500_T001	o	chr3[-]49177510-49182497	CUFF.11065.1	CUFF.10591.1,CUFF.10591.2,CUFF.10591.3,CUFF.10591.4	CUFF.11252.1,CUFF.11252.2	CUFF.9735.1,CUFF.9735.2	-	-	-	-
TCONS_00033002	XLOC_013127	-|Zm00001eb129600_T001	-|Zm00001eb129600_T001	o	chr3[-]49579762-49580980	CUFF.11083.1	CUFF.10614.1	Zm00001eb129600_T001	CUFF.9748.1	-	CUFF.11665.1	CUFF.10525.1	Zm00001eb129600_T001
TCONS_00040228	XLOC_013127		-|Zm00001eb129600_T001	o	chr3[-]49579762-49580980
TCONS_00038044	XLOC_013166	-	-	u	chr3[-]60046748-60048440	-	-	-	-	-	CUFF.11774.1	-	-
TCONS_00039637	XLOC_013182	-	-	u	chr3[-]64929769-64933051	CUFF.11241.1	CUFF.10747.1	-	CUFF.9934.1	-	CUFF.11798.1	CUFF.10644.2,CUFF.10644.1	CUFF.10163.1,CUFF.10163.2,CUFF.10163.4,CUFF.10163.3
TCONS_00040242	XLOC_013208	-	-	u	chr3[-]73143164-73151786	-	-	-	-	-	-	CUFF.10707.1	-
TCONS_00037083	XLOC_013210	-	-	u	chr3[-]74392602-74397752	CUFF.11322.1	-	CUFF.11485.1	-	-	-	-	-
TCONS_00039645	XLOC_013214	-	-	u	chr3[-]75014540-75014875	-	-	-	-	-	-	-	CUFF.10232.1
TCONS_00035209	XLOC_013231	-	-	u	chr3[-]85821182-85836418	CUFF.11390.1	CUFF.10886.1	-	-	-	-	-	-
TCONS_00033101	XLOC_013237	-	-	u	chr3[-]90210420-90212051	CUFF.11406.1	CUFF.10902.1,CUFF.10902.2	CUFF.11569.3,CUFF.11569.1	CUFF.9990.2,CUFF.9990.3,CUFF.9990.1	CUFF.11399.1	CUFF.11954.2,CUFF.11954.3,CUFF.11954.1	CUFF.10788.1	CUFF.10287.1
TCONS_00039651	XLOC_013252	-	-	u	chr3[-]96265813-96277618	-	-	-	-	-	-	CUFF.10813.1	CUFF.10318.1
TCONS_00040246	XLOC_013252		-|Zm00001eb133130_T001	o	chr3[-]96265813-96277618
TCONS_00038072	XLOC_013262	-	-	u	chr3[-]99651451-99655184	-	-	-	-	CUFF.11497.1	CUFF.12053.1	-	-
TCONS_00035221	XLOC_013266	-	-	u	chr3[-]100582968-100584094	CUFF.11496.1	-	-	-	-	-	-	-
TCONS_00037105	XLOC_013288	-	-	u	chr3[-]107141886-107142281	-	-	CUFF.11687.1	-	-	-	-	-
TCONS_00035231	XLOC_013314	-	-|Zm00001eb134860_T001	x	chr3[-]113522883-113524651	CUFF.11616.1	-	-	-	-	-	-	-
TCONS_00039670	XLOC_013330	-|Zm00001eb135290_T003,-|Zm00001eb135290_T001,-|Zm00001eb135290_T002	-|Zm00001eb135290_T001	i	chr3[-]116320075-116328217	CUFF.11652.1,Zm00001eb135290_T001	CUFF.11078.1,Zm00001eb135290_T001,CUFF.11078.5	CUFF.11766.1,Zm00001eb135290_T001	CUFF.10159.1,CUFF.10159.2,Zm00001eb135290_T001	Zm00001eb135290_T001,Zm00001eb135290_T002,CUFF.11634.4	CUFF.12199.4,Zm00001eb135290_T001,Zm00001eb135290_T002,CUFF.12200.1	CUFF.10971.5,CUFF.10971.4,Zm00001eb135290_T001	CUFF.10474.4,Zm00001eb135290_T001,CUFF.10477.1
TCONS_00033193	XLOC_013331	-	-	u	chr3[-]116419606-116420699	CUFF.11648.1	CUFF.11077.1	CUFF.11764.1	-	-	-	-	-
TCONS_00037118	XLOC_013331		-	u	chr3[-]116419606-116420699
TCONS_00038119	XLOC_013377	-	-	u	chr3[-]128240563-128241733	-	-	-	-	-	CUFF.12342.1	-	-
TCONS_00037138	XLOC_013403	-|Zm00001eb137320_T001,-|Zm00001eb137320_T002	-	u	chr3[-]132609828-132613325	CUFF.12451.1	CUFF.11228.3	Zm00001eb137320_T002,CUFF.11909.1	CUFF.10289.3	CUFF.11778.4,CUFF.11778.3,CUFF.11778.5	CUFF.12385.3,CUFF.12385.4,CUFF.12385.6,CUFF.12385.5	CUFF.11137.3,CUFF.11137.5	CUFF.10624.3,CUFF.10624.4
TCONS_00039686	XLOC_013409	-	-	u	chr3[-]133428342-133429492	-	-	-	-	-	-	-	CUFF.14181.1
TCONS_00038131	XLOC_013412	-	-	u	chr3[-]133591103-133591845	-	-	-	-	-	CUFF.12416.1	-	-
TCONS_00038133	XLOC_013415	-	-	u	chr3[-]133877599-133878185	-	-	-	-	-	CUFF.13459.1	-	-
TCONS_00036293	XLOC_013459	-	-|Zm00001eb138550_T001	x	chr3[-]139726031-139728343	CUFF.11942.1	CUFF.11357.1	CUFF.12038.1	CUFF.10394.1	CUFF.11901.1	-	-	-
TCONS_00038951	XLOC_013459		-|Zm00001eb138550_T001	x	chr3[-]139726031-139728343
TCONS_00039697	XLOC_013462	-	-	u	chr3[-]139846413-139847169	-	-	-	-	-	-	-	CUFF.10715.1
TCONS_00037177	XLOC_013553	-	-	u	chr3[-]150644885-150645745	-	-	CUFF.12245.1	-	-	-	-	-
TCONS_00038175	XLOC_013560	-	-	u	chr3[-]151443154-151446144	-	-	-	-	CUFF.12149.1	CUFF.12740.3,CUFF.12740.1	-	-
TCONS_00038182	XLOC_013578	-	-	u	chr3[-]154567396-154568406	-	-	-	-	-	CUFF.12917.1	-	-
TCONS_00038984	XLOC_013579	-	-	u	chr3[-]154569987-154570768	-	-	-	-	CUFF.12172.1	-	-	-
TCONS_00036340	XLOC_013625	-	-	u	chr3[-]161726654-161727790	CUFF.12339.1,CUFF.12339.2	CUFF.11730.1,CUFF.11730.2	CUFF.12418.1,CUFF.12418.3,CUFF.12418.2	CUFF.10728.1,CUFF.10728.2	-	-	-	-
TCONS_00037195	XLOC_013625		-	u	chr3[-]161726654-161727790
TCONS_00035368	XLOC_013669	-	-	u	chr3[-]170700046-170701209	CUFF.12457.1	CUFF.11847.1	CUFF.12507.1	-	-	-	-	-
TCONS_00037206	XLOC_013669		-	u	chr3[-]170700046-170701209
TCONS_00039767	XLOC_013726	-	-	u	chr3[-]177250160-177251117	-	-	-	-	-	-	-	CUFF.11271.1,CUFF.11271.2
TCONS_00036402	XLOC_013868	-	-	u	chr3[-]190848642-190849764	-	-	-	CUFF.11290.1	-	-	-	-
TCONS_00039804	XLOC_013875	-	-	u	chr3[-]191423366-191426764	-	-	-	-	CUFF.12857.1	CUFF.13502.1	CUFF.12396.2,CUFF.12396.1	CUFF.11562.1
TCONS_00040388	XLOC_013913	-|Zm00001eb150750_T001	-	u	chr3[-]193425153-193432887	CUFF.12963.1,CUFF.12963.2	Zm00001eb150750_T001	CUFF.13060.2	CUFF.11265.1	CUFF.12971.2	CUFF.13601.1	CUFF.12217.1,Zm00001eb150750_T001	CUFF.11657.1,CUFF.11658.2
TCONS_00039059	XLOC_013958	-	-	u	chr3[-]197903993-197905270	CUFF.13091.1	CUFF.12444.1	CUFF.13174.1	CUFF.11380.1,CUFF.11380.2	CUFF.13051.1,CUFF.13051.2	CUFF.13698.1	CUFF.12312.1	CUFF.11744.1
TCONS_00039815	XLOC_013961	-	-	u	chr3[-]198378982-198379442	-	-	-	-	-	-	-	CUFF.11748.1
TCONS_00033900	XLOC_013976	-	-|Zm00001eb152320_T001	i	chr3[-]199900892-199901823	-	CUFF.12501.1	CUFF.13234.1	-	-	-	-	-
TCONS_00038341	XLOC_014039	-	-	u	chr3[-]204807233-204820424	-	-	-	-	-	CUFF.13902.1,CUFF.13902.2,CUFF.13902.3	-	-
TCONS_00039854	XLOC_014116	-	-	u	chr3[-]211214373-211215954	-	-	-	-	-	CUFF.14092.1	CUFF.12711.1	CUFF.12158.1
TCONS_00037331	XLOC_014182	-	-|Zm00001eb157640_T004	x	chr3[-]217344547-217345718	-	-	CUFF.13656.1	-	-	-	-	-
TCONS_00038400	XLOC_014216	-	-	u	chr3[-]220283845-220286812	-	-	-	-	CUFF.13627.1,CUFF.13627.2	CUFF.14311.2,CUFF.14311.3,CUFF.14311.4	CUFF.12836.2,CUFF.12836.1	-
TCONS_00037353	XLOC_014260	-	-	u	chr3[-]223671044-223671831	-	-	CUFF.13864.1	-	-	-	-	-
TCONS_00039882	XLOC_014262	-	-	u	chr3[-]223694781-223698014	-	-	-	-	-	CUFF.14410.3	-	CUFF.12333.3
TCONS_00034247	XLOC_014280	-|Zm00001eb160060_T001,-|Zm00001eb160060_T003,-|Zm00001eb160060_T002	-|Zm00001eb160060_T003	i	chr3[-]224962949-224966888	Zm00001eb160060_T001,Zm00001eb160060_T002,CUFF.13792.4,CUFF.13792.5	Zm00001eb160060_T002,CUFF.13133.4	Zm00001eb160060_T001,Zm00001eb160060_T002,CUFF.13882.4	Zm00001eb160060_T001,Zm00001eb160060_T002,CUFF.12000.4,CUFF.12000.5,CUFF.12000.6	CUFF.13884.3,CUFF.13884.4,CUFF.13884.2,Zm00001eb160060_T002	CUFF.14464.2,CUFF.14464.3,CUFF.14464.4,Zm00001eb160060_T002	CUFF.13036.1,CUFF.13036.2	CUFF.12403.1,CUFF.12403.3,Zm00001eb160060_T001,Zm00001eb160060_T002
TCONS_00039151	XLOC_014284	-	-	u	chr3[-]225530792-225531676	-	-	-	-	CUFF.13752.1	-	-	-
TCONS_00034255	XLOC_014292	-	-	u	chr3[-]226106792-226107876	CUFF.13830.1	CUFF.13158.1,CUFF.13158.2	CUFF.13908.1	-	-	-	-	-
TCONS_00039159	XLOC_014330	-	-	u	chr3[-]228722418-228723323	-	-	-	-	CUFF.13817.2,CUFF.13817.1,CUFF.13817.3	CUFF.14567.1	CUFF.13080.1	CUFF.12466.2,CUFF.12466.1
TCONS_00039160	XLOC_014330		-	u	chr3[-]228722418-228723323
TCONS_00040469	XLOC_014344	-	-	u	chr3[-]229860390-229861006	-	-	-	-	-	-	CUFF.13117.1	-
TCONS_00039172	XLOC_014375	-|Zm00001eb162590_T001,-|Zm00001eb162590_T002,-|Zm00001eb162590_T003	-|Zm00001eb162590_T002	o	chr3[-]232901727-232906605	-	-	-	-	Zm00001eb162590_T001,CUFF.14027.4	CUFF.14757.1,CUFF.14757.2	CUFF.13190.4	Zm00001eb162590_T001,CUFF.12579.4
TCONS_00038456	XLOC_014379	-	-	u	chr3[-]233215355-233216052	-	-	-	-	-	CUFF.14869.1	-	-
TCONS_00039902	XLOC_014384	-	-|Zm00001eb162840_T001	i	chr3[-]233559136-233559573	-	-	-	-	-	-	-	CUFF.12604.1
TCONS_00039176	XLOC_014390	-	-	u	chr3[-]234572250-234581693	-	-	-	-	CUFF.13989.1	-	-	-
TCONS_00034383	XLOC_014412	-	-	u	chr3[-]235975177-235976222	-	CUFF.13415.1	-	-	-	-	-	-
TCONS_00035605	XLOC_014415	-	-|Zm00001eb163690_T001	x	chr3[-]236185240-236186903	CUFF.14190.1	-	-	-	-	-	-	-
TCONS_00035607	XLOC_014420	-	-	u	chr3[-]236493870-236495357	CUFF.14205.1	CUFF.13443.1,CUFF.13443.2,CUFF.13443.3	CUFF.14204.3,CUFF.14204.4,CUFF.14204.2,CUFF.14204.1	CUFF.12279.1,CUFF.12279.2	-	-	-	-
TCONS_00034396	XLOC_014424	-|Zm00001eb163950_T001	-|Zm00001eb163950_T001	o	chr3[-]236840019-236841306	CUFF.14665.1	CUFF.14133.2	Zm00001eb163950_T001	Zm00001eb163950_T001	CUFF.14328.1	CUFF.14776.1	Zm00001eb163950_T001	CUFF.12687.1
TCONS_00046167	XLOC_014457	-	-	u	chr4[+]2164302-2165066	-	-	CUFF.14265.1	-	-	-	-	-
TCONS_00040514	XLOC_014458	-	-|Zm00001eb164870_T001	x	chr4[+]2168876-2313817	-	CUFF.13504.1	-	CUFF.12337.1	-	-	-	-
TCONS_00046985	XLOC_014474	-	-|Zm00001eb165420_T001	i	chr4[+]3615426-3615954	-	-	-	-	-	CUFF.14856.1	-	-
TCONS_00045247	XLOC_014502	-	-	u	chr4[+]5161606-5164536	CUFF.14278.1,CUFF.14278.2	CUFF.13572.1	CUFF.14385.1,CUFF.14385.2	CUFF.12423.1,CUFF.12423.2	-	-	-	-
TCONS_00048909	XLOC_014508	-|Zm00001eb166190_T001,-|Zm00001eb166190_T002	-|Zm00001eb166190_T002	o	chr4[+]5496748-5500223	CUFF.14288.3,CUFF.14288.4,CUFF.14288.5	CUFF.13580.3,CUFF.13580.4,Zm00001eb166190_T001	CUFF.14387.3	CUFF.12415.3,CUFF.12415.4	CUFF.14250.3	CUFF.15103.1,CUFF.15103.2	CUFF.13549.1,CUFF.13549.4	CUFF.12899.3,Zm00001eb166190_T002
TCONS_00040618	XLOC_014530	-|Zm00001eb166930_T001	-|Zm00001eb166930_T001	o	chr4[+]6529983-6533577	CUFF.14340.1,CUFF.14340.2,CUFF.14340.3	CUFF.13629.1,CUFF.13629.2,CUFF.13629.3	CUFF.14441.1,CUFF.14441.2,CUFF.14441.3	CUFF.12474.1,CUFF.12474.2,CUFF.12474.3	CUFF.14287.2,CUFF.14287.3	CUFF.15256.2	-	CUFF.12820.2
TCONS_00044107	XLOC_014530		-|Zm00001eb166930_T001	o	chr4[+]6529983-6533577
TCONS_00049621	XLOC_014543	-	-	u	chr4[+]7078751-7081632	-	-	-	-	CUFF.14310.1,CUFF.14310.2	CUFF.14979.1,CUFF.14979.2,CUFF.14979.3	CUFF.13479.1,CUFF.13480.1	-
TCONS_00044127	XLOC_014585	-	-	u	chr4[+]13918895-13922296	CUFF.14442.1,CUFF.14442.2,CUFF.14442.3	CUFF.13737.1,CUFF.13737.2,CUFF.13737.3	CUFF.14558.1,CUFF.14558.2	CUFF.12580.1,CUFF.12580.2	-	-	-	-
TCONS_00046211	XLOC_014585		-	u	chr4[+]13918895-13922296
TCONS_00045289	XLOC_014628	-	-|Zm00001eb169410_T002	i	chr4[+]19189915-19190617	-	-	-	CUFF.12672.1	-	-	-	-
TCONS_00040716	XLOC_014635	-|Zm00001eb169730_T001	-	u	chr4[+]20823433-20843371	CUFF.14560.1	CUFF.13845.1	-	CUFF.12686.2	-	-	-	-
TCONS_00044147	XLOC_014635		-	u	chr4[+]20823433-20843371
TCONS_00044155	XLOC_014669	-	-	u	chr4[+]26676132-26676706	CUFF.14634.1	-	-	-	-	-	-	-
TCONS_00046224	XLOC_014675	-	-|Zm00001eb170810_T002	i	chr4[+]27340464-27341976	-	-	CUFF.14754.1	-	-	-	-	-
TCONS_00040843	XLOC_014770	-	-	u	chr4[+]37644077-37644636	-	CUFF.14130.1	-	-	-	-	-	-
TCONS_00040844	XLOC_014771	-	-	u	chr4[+]37645110-37646486	CUFF.14849.1	CUFF.14135.1	-	CUFF.12951.1	-	-	-	-
TCONS_00049664	XLOC_014772	-	-	u	chr4[+]37887825-37890453	-	-	-	-	-	CUFF.15545.1	CUFF.13991.1	CUFF.13326.1
TCONS_00046251	XLOC_014784	-	-	u	chr4[+]38577441-38578375	-	-	CUFF.14973.1	-	-	-	-	-
TCONS_00044197	XLOC_014787	-	-	u	chr4[+]38866973-38869813	CUFF.14879.1,CUFF.14879.2	CUFF.14150.1	CUFF.14982.1	CUFF.12980.1	-	-	-	-
TCONS_00048203	XLOC_014815	-	-	u	chr4[+]41865608-41870899	-	-	-	-	CUFF.14931.3,CUFF.14931.1,CUFF.14931.2	CUFF.16129.1	CUFF.14097.2,CUFF.14097.1	CUFF.13409.2
TCONS_00040928	XLOC_014847	-	-|Zm00001eb175350_T002	i	chr4[+]47766607-47768604	CUFF.15054.1,CUFF.15054.2	CUFF.14305.1,CUFF.14305.2,CUFF.14305.3	CUFF.15138.1,CUFF.15138.2,CUFF.15138.3	CUFF.13106.1,CUFF.13106.2,CUFF.13106.3	CUFF.15029.1,CUFF.15029.2	CUFF.15751.1,CUFF.15751.2	CUFF.14188.1,CUFF.14188.3,CUFF.14188.2	CUFF.13485.1,CUFF.13485.2,CUFF.13485.3
TCONS_00045336	XLOC_014847		-|Zm00001eb175350_T002	i	chr4[+]47766607-47768604
TCONS_00047118	XLOC_014855	-	-	u	chr4[+]49025243-49030618	-	-	-	-	CUFF.15049.1	CUFF.15758.1	-	-
TCONS_00046272	XLOC_014857	-|Zm00001eb175510_T001	-|Zm00001eb175510_T001	o	chr4[+]49308662-49316315	CUFF.15070.2,CUFF.15070.3,CUFF.15070.4	CUFF.14325.3,CUFF.14325.2	CUFF.15153.2,CUFF.15153.3	CUFF.13127.2,CUFF.13127.3	-	-	-	-
TCONS_00044219	XLOC_014859	-	-|Zm00001eb175550_T001	i	chr4[+]50134186-50135177	CUFF.15091.1	-	-	-	-	-	-	-
TCONS_00049686	XLOC_014861	-	-	u	chr4[+]51391472-51392378	-	-	-	-	-	-	CUFF.14228.1	-
TCONS_00049688	XLOC_014878	-	-	u	chr4[+]54870571-54877200	-	CUFF.14380.1	CUFF.15192.1	-	-	-	CUFF.14259.1	-
TCONS_00049689	XLOC_014884	-	-	u	chr4[+]56896020-56896556	-	-	-	-	-	-	CUFF.14279.1	-
TCONS_00040970	XLOC_014885	-	-	u	chr4[+]56899912-56902369	-	CUFF.14404.1	-	-	-	-	-	-
TCONS_00044225	XLOC_014889	-	-	u	chr4[+]58309561-58310342	CUFF.15172.1	-	-	-	-	-	-	-
TCONS_00048227	XLOC_014895	-	-|Zm00001eb176610_T001	x	chr4[+]59542905-59546021	CUFF.15180.1,CUFF.15180.2	CUFF.14439.1,CUFF.14439.2	CUFF.15270.1,CUFF.15270.2	CUFF.13243.1,CUFF.13240.1	CUFF.15174.1,CUFF.15174.2,CUFF.15172.1	CUFF.15882.1,CUFF.15882.2	CUFF.14325.1	CUFF.13595.1,CUFF.13595.2
TCONS_00047128	XLOC_014904	-	-	u	chr4[+]61923225-61926876	-	-	-	-	CUFF.15191.1	CUFF.15900.2,CUFF.15900.1,CUFF.15900.3	CUFF.14336.1	-
TCONS_00047129	XLOC_014904		-	u	chr4[+]61923225-61926876
TCONS_00049005	XLOC_014924	-	-	u	chr4[+]67626738-67627525	-	-	-	-	-	-	-	CUFF.13662.1
TCONS_00049702	XLOC_014936	-	-	u	chr4[+]69813838-69814349	-	-	-	-	-	-	CUFF.14399.1	-
TCONS_00049010	XLOC_014989	-|Zm00001eb178780_T002,-|Zm00001eb178780_T001	-|Zm00001eb178780_T002	o	chr4[+]78465870-78469544	Zm00001eb178780_T002	Zm00001eb178780_T002	Zm00001eb178780_T002	Zm00001eb178780_T002	CUFF.15367.3	Zm00001eb178780_T002	CUFF.14494.1,Zm00001eb178780_T001	CUFF.13774.2,CUFF.13774.1
TCONS_00045388	XLOC_015005	-	-	u	chr4[+]82464111-82465776	-	CUFF.14721.2,CUFF.14721.1	-	CUFF.13418.1	-	CUFF.16168.1	-	-
TCONS_00049022	XLOC_015015	-|Zm00001eb179450_T001	-|Zm00001eb179450_T001	o	chr4[+]84625333-84628618	-	Zm00001eb179450_T001	Zm00001eb179450_T001	CUFF.13441.2	CUFF.15436.2	-	-	CUFF.13851.1,CUFF.13851.3
TCONS_00049023	XLOC_015015		-|Zm00001eb179450_T001	o	chr4[+]84625333-84628618
TCONS_00041104	XLOC_015021	-	-	u	chr4[+]85293944-85332133	-	CUFF.14702.1,CUFF.14702.3,CUFF.14702.2	-	-	-	-	-	-
TCONS_00049721	XLOC_015023	-	-	u	chr4[+]85340611-85341338	-	-	-	-	-	-	CUFF.14611.1	-
TCONS_00041117	XLOC_015038	-	-	u	chr4[+]89645098-89665085	CUFF.15486.1,CUFF.15485.1	CUFF.14731.2,CUFF.14731.1	-	-	-	-	-	-
TCONS_00044265	XLOC_015038		-	u	chr4[+]89645098-89665085
TCONS_00044266	XLOC_015040	-	-	u	chr4[+]90537566-90540114	CUFF.15490.1	CUFF.14732.1	CUFF.15576.1	-	-	CUFF.16248.1	-	-
TCONS_00047167	XLOC_015046	-	-	u	chr4[+]91310281-91313109	-	-	-	-	-	CUFF.16256.1	-	-
TCONS_00046322	XLOC_015047	-	-	u	chr4[+]91327475-91328206	CUFF.15495.1	CUFF.14735.1	CUFF.15577.1	-	-	-	-	-
TCONS_00048261	XLOC_015069	-	-	u	chr4[+]98466499-98491127	-	-	-	-	CUFF.15604.1,CUFF.15604.2,CUFF.15604.3	CUFF.16326.2,CUFF.16326.1,CUFF.16326.3,CUFF.16326.4	CUFF.14684.1,CUFF.14684.2,CUFF.14684.3,CUFF.14678.1	CUFF.13939.2,CUFF.13939.1,CUFF.13939.3
TCONS_00048262	XLOC_015069		-	u	chr4[+]98466499-98491127
TCONS_00044274	XLOC_015072	-	-	u	chr4[+]99914648-99917105	CUFF.15579.1,CUFF.15579.2,CUFF.15579.3	CUFF.14807.1,CUFF.14807.2	CUFF.15644.1	-	-	-	-	-
TCONS_00045403	XLOC_015110	-	-	u	chr4[+]120087258-120089551	CUFF.15687.2,CUFF.15687.1	CUFF.14920.1	CUFF.15739.1	CUFF.13621.1	-	-	-	-
TCONS_00049043	XLOC_015129	-	-	u	chr4[+]125478544-125479498	-	-	-	-	-	-	-	CUFF.14070.1
TCONS_00047206	XLOC_015147	-	-	u	chr4[+]130376930-130377883	-	-	-	-	-	CUFF.16536.1	-	-
TCONS_00049738	XLOC_015152	-	-	u	chr4[+]131453333-131455026	-	-	CUFF.15837.1	CUFF.13692.1	-	CUFF.16540.1	CUFF.14861.2,CUFF.14861.1	-
TCONS_00049049	XLOC_015156	-	-|Zm00001eb183340_T001	x	chr4[+]132347714-132348508	-	-	-	-	-	-	-	CUFF.14123.1
TCONS_00046344	XLOC_015166	-	-	u	chr4[+]135136106-135138514	CUFF.15821.1,CUFF.15821.2,CUFF.15821.3	CUFF.15060.1,CUFF.15060.2,CUFF.15060.3	CUFF.15877.2,CUFF.15877.4,CUFF.15877.1,CUFF.15877.3	-	-	-	-	-
TCONS_00049739	XLOC_015175	-	-	u	chr4[+]136351078-136351531	-	-	-	-	-	-	CUFF.14908.1	-
TCONS_00049741	XLOC_015183	-|Zm00001eb184040_T001	-|Zm00001eb184040_T001	o	chr4[+]138461424-138468001	CUFF.15861.2,CUFF.15861.1	CUFF.15110.1,CUFF.15110.2	CUFF.15923.1	CUFF.13771.1,CUFF.13771.3,CUFF.13771.4	CUFF.15897.1,CUFF.15897.2,CUFF.15897.4	CUFF.16635.1,CUFF.16635.2	CUFF.14932.1,CUFF.14932.2	CUFF.14188.1,CUFF.14188.2
TCONS_00041256	XLOC_015200	-	-|Zm00001eb184450_T001	x	chr4[+]141143594-141144222	CUFF.15915.1	CUFF.15171.1	-	CUFF.13991.1	-	-	-	-
TCONS_00049061	XLOC_015227	-	-	u	chr4[+]146816391-146816787	-	-	-	-	-	-	-	CUFF.14281.1
TCONS_00044343	XLOC_015273	-	-	u	chr4[+]154793906-154795062	CUFF.16044.1,CUFF.16044.2	CUFF.15260.1	CUFF.16087.3	CUFF.13925.1	CUFF.16070.2,CUFF.16070.1	CUFF.16825.2,CUFF.16825.1	CUFF.15124.2,CUFF.15124.1	CUFF.14371.4
TCONS_00049753	XLOC_015285	-	-|Zm00001eb186440_T001	x	chr4[+]157078492-157079900	-	-	-	-	CUFF.16114.1	-	CUFF.15149.1	-
TCONS_00049757	XLOC_015305	-	-	u	chr4[+]159533284-159534788	-	CUFF.15372.1	-	-	-	-	CUFF.15187.1	-
TCONS_00046370	XLOC_015314	-	-	u	chr4[+]160176209-160177258	CUFF.16130.1	CUFF.15337.1	CUFF.16184.1	CUFF.14005.1	CUFF.16133.1	-	CUFF.15200.1	CUFF.14446.1
TCONS_00048314	XLOC_015321	-	-	u	chr4[+]161059014-161059764	-	-	-	-	CUFF.16162.1	CUFF.16913.1	CUFF.15227.1	CUFF.14456.1
TCONS_00049260	XLOC_016169	-	-	u	chr4[-]1138478-1139255	-	-	-	-	-	-	-	CUFF.12720.1
TCONS_00042300	XLOC_016213	-	-	u	chr4[-]3895836-3896799	-	CUFF.13522.1	-	-	-	-	-	-
TCONS_00047538	XLOC_016214	-	-	u	chr4[-]3900905-3903343	-	CUFF.13525.1	-	-	-	CUFF.14859.1	-	-
TCONS_00045730	XLOC_016223	-	-	u	chr4[-]5185914-5186797	CUFF.14276.1	CUFF.13574.1	CUFF.14384.1	CUFF.12426.2,CUFF.12426.1	-	-	-	-
TCONS_00042326	XLOC_016241	-|Zm00001eb166760_T001	-|Zm00001eb166760_T001	o	chr4[-]6329373-6333928	Zm00001eb166760_T001,CUFF.14328.2	Zm00001eb166760_T001,CUFF.13621.2	Zm00001eb166760_T001,CUFF.14431.2	Zm00001eb166760_T001,CUFF.12521.2	CUFF.14283.1,Zm00001eb166760_T001	CUFF.15064.1,CUFF.15064.3	CUFF.13457.1,CUFF.13457.3	CUFF.12844.1,CUFF.12844.3
TCONS_00044663	XLOC_016246	-|Zm00001eb166840_T001	-|Zm00001eb166840_T001	o	chr4[-]6449002-6451843	CUFF.14337.3,CUFF.14337.4,CUFF.14337.5	CUFF.13626.2,CUFF.13626.3	-	CUFF.12471.2	Zm00001eb166840_T001	CUFF.15248.2,CUFF.15248.3	CUFF.13527.1,Zm00001eb166840_T001	CUFF.12853.1,Zm00001eb166840_T001
TCONS_00049271	XLOC_016249	-	-	u	chr4[-]6827171-6828288	-	-	-	-	-	-	-	CUFF.12829.2,CUFF.12829.1
TCONS_00047560	XLOC_016264	-|Zm00001eb167380_T001	-|Zm00001eb167380_T001	o	chr4[-]8017338-8018724	CUFF.14368.1,CUFF.14368.2	Zm00001eb167380_T001,CUFF.13664.2	CUFF.14481.1,Zm00001eb167380_T001	CUFF.12515.1,Zm00001eb167380_T001,CUFF.12515.3	CUFF.14344.1,CUFF.14344.2,Zm00001eb167380_T001	CUFF.15006.1,CUFF.15006.2,Zm00001eb167380_T001	CUFF.13529.1,CUFF.13529.2,CUFF.13529.3,Zm00001eb167380_T001	CUFF.12879.1,Zm00001eb167380_T001
TCONS_00049941	XLOC_016264		-|Zm00001eb167380_T001	o	chr4[-]8017338-8018724
TCONS_00047562	XLOC_016271	-|Zm00001eb167630_T001	-|Zm00001eb167630_T001	o	chr4[-]10247265-10258620	-	-	-	-	-	CUFF.15020.1	-	-
TCONS_00047568	XLOC_016282	-	-	u	chr4[-]11395491-11399495	-	-	-	-	CUFF.14386.1	CUFF.15044.1,CUFF.15044.2	-	CUFF.12912.1
TCONS_00048537	XLOC_016282		-	u	chr4[-]11395491-11399495
TCONS_00044674	XLOC_016284	-	-	u	chr4[-]11434635-11443731	CUFF.14404.1	CUFF.13697.1	-	-	-	-	-	-
TCONS_00049953	XLOC_016349	-	-	u	chr4[-]20947027-20947497	-	-	-	-	-	-	CUFF.13746.1	-
TCONS_00045769	XLOC_016373	-|Zm00001eb170240_T001	-|Zm00001eb170240_T001	o	chr4[-]23914857-23919208	Zm00001eb170240_T001	Zm00001eb170240_T001	CUFF.14710.1,Zm00001eb170240_T001	Zm00001eb170240_T001,CUFF.12718.2	Zm00001eb170240_T001	Zm00001eb170240_T001	Zm00001eb170240_T001	Zm00001eb170240_T001
TCONS_00044707	XLOC_016374	-	-|Zm00001eb170250_T001	x	chr4[-]23941685-23942551	CUFF.14607.1	-	-	-	-	-	-	-
TCONS_00042494	XLOC_016415	-	-	u	chr4[-]30656729-30667449	-	CUFF.13986.1	CUFF.14777.1	-	-	-	-	-
TCONS_00049311	XLOC_016417	-	-	u	chr4[-]30762365-30763324	-	-	-	-	-	-	-	CUFF.13233.1
TCONS_00048573	XLOC_016427	-|Zm00001eb172030_T001	-|Zm00001eb172030_T001	o	chr4[-]32408885-32410299	-	CUFF.14013.1	CUFF.14813.1,Zm00001eb172030_T001	-	CUFF.14742.1,Zm00001eb172030_T001	CUFF.15458.1	CUFF.13911.2,CUFF.13911.1,Zm00001eb172030_T001	CUFF.13246.1,Zm00001eb172030_T001
TCONS_00044728	XLOC_016441	-	-	u	chr4[-]34117271-34118795	CUFF.14777.1	-	-	-	-	-	-	-
TCONS_00046623	XLOC_016456	-	-	u	chr4[-]35979726-35980374	-	-	CUFF.14920.1	-	-	-	-	-
TCONS_00044740	XLOC_016468	-	-	u	chr4[-]37922999-37926517	CUFF.14864.1	CUFF.14113.1	CUFF.14996.1	CUFF.12959.1	-	-	-	-
TCONS_00044747	XLOC_016477	-	-|Zm00001eb173390_T001	i	chr4[-]38909911-38910519	CUFF.14916.1	-	-	-	-	-	-	-
TCONS_00049985	XLOC_016488	-	-	u	chr4[-]39912343-39915601	-	-	-	-	CUFF.14876.1,CUFF.14877.1	CUFF.15595.2,CUFF.15595.1	CUFF.14059.1	-
TCONS_00047650	XLOC_016502	-	-	u	chr4[-]41230193-41238125	CUFF.14931.1	CUFF.14194.1	-	-	CUFF.14963.1	CUFF.15627.1,CUFF.15627.2	-	-
TCONS_00042621	XLOC_016531	-	-	u	chr4[-]44727301-44728671	-	CUFF.14248.1,CUFF.14248.2	CUFF.15102.1	-	CUFF.14958.2,CUFF.14958.1	CUFF.15683.1,CUFF.15683.2	CUFF.14139.1,CUFF.14139.2	CUFF.13441.1,CUFF.13441.2
TCONS_00049336	XLOC_016534	-	-	u	chr4[-]45001936-45004725	-	-	-	-	CUFF.14971.1,CUFF.14971.2,CUFF.14971.3,CUFF.14972.1	CUFF.15695.2,CUFF.15695.1	CUFF.14145.2,CUFF.14145.3,CUFF.14145.4,CUFF.14145.1	CUFF.13446.1,CUFF.13446.2,CUFF.13447.1
TCONS_00047665	XLOC_016543	-	-	u	chr4[-]46104051-46106740	CUFF.15013.2	-	-	-	CUFF.14995.1	CUFF.15711.1	CUFF.14156.1	CUFF.13458.1
TCONS_00042640	XLOC_016554	-|Zm00001eb175380_T002,-|Zm00001eb175380_T001	-	u	chr4[-]47929936-47938367	CUFF.15055.2	CUFF.14309.2,CUFF.14309.1	CUFF.15135.1,CUFF.15135.2,CUFF.15135.3,CUFF.15135.4	CUFF.13108.1	-	-	-	-
TCONS_00047677	XLOC_016569	-	-	u	chr4[-]50307468-50312050	-	-	-	-	-	CUFF.15775.2,CUFF.15775.4	CUFF.14213.1	-
TCONS_00047680	XLOC_016576	-	-	u	chr4[-]51390504-51394928	-	-	-	-	CUFF.15089.1,CUFF.15089.2,CUFF.15090.1	CUFF.15791.1,CUFF.15791.2	CUFF.14227.1,CUFF.14227.2	CUFF.13511.1,CUFF.13511.2,CUFF.13511.3
TCONS_00048610	XLOC_016576		-	u	chr4[-]51390504-51394928
TCONS_00046657	XLOC_016589	-	-	u	chr4[-]54751073-54751456	-	-	CUFF.15191.1	-	-	-	-	-
TCONS_00047695	XLOC_016633	-	-	u	chr4[-]67832656-67837883	-	-	-	-	-	CUFF.15940.1	-	-
TCONS_00048626	XLOC_016647	-|Zm00001eb177820_T002,-|Zm00001eb177820_T001	-|Zm00001eb177820_T001	o	chr4[-]70218183-70221584	Zm00001eb177820_T001	CUFF.14511.1,CUFF.14511.2,CUFF.14511.5	Zm00001eb177820_T001	CUFF.13300.2,Zm00001eb177820_T001	Zm00001eb177820_T001,CUFF.15263.3,CUFF.15263.4	Zm00001eb177820_T001	Zm00001eb177820_T001,CUFF.14406.3,CUFF.14406.4	CUFF.13680.2,CUFF.13680.3,Zm00001eb177820_T001,CUFF.13680.5
TCONS_00044798	XLOC_016662	-	-	u	chr4[-]73326764-73327742	CUFF.15301.2,CUFF.15301.1	CUFF.14551.1	-	-	-	-	-	-
TCONS_00044799	XLOC_016662		-	u	chr4[-]73326764-73327742
TCONS_00044802	XLOC_016664	-	-	u	chr4[-]73632773-73642427	CUFF.15313.1,CUFF.15313.2,CUFF.15313.3	-	-	CUFF.13340.1	CUFF.15300.1	CUFF.16030.1	-	CUFF.13754.1
TCONS_00042747	XLOC_016667	-	-	u	chr4[-]74160995-74162055	-	CUFF.14596.1	-	-	-	-	-	-
TCONS_00050008	XLOC_016674	-|Zm00001eb178470_T005,-|Zm00001eb178470_T004,-|Zm00001eb178470_T001,-|Zm00001eb178470_T002,-|Zm00001eb178470_T003	-|Zm00001eb178470_T004	o	chr4[-]75497384-75505803	Zm00001eb178470_T001	Zm00001eb178470_T001	Zm00001eb178470_T001	Zm00001eb178470_T001,Zm00001eb178470_T003	Zm00001eb178470_T001,Zm00001eb178470_T003	Zm00001eb178470_T001,Zm00001eb178470_T003	Zm00001eb178470_T001,CUFF.14459.6,Zm00001eb178470_T003	Zm00001eb178470_T001,CUFF.13738.6,CUFF.13738.7
TCONS_00044813	XLOC_016703	-	-	u	chr4[-]82236372-82236921	CUFF.15407.1	-	-	-	-	-	-	-
TCONS_00045839	XLOC_016716	-	-	u	chr4[-]84519882-84522345	CUFF.15441.1	-	-	CUFF.13438.1	CUFF.15442.1,CUFF.15442.2	-	-	-
TCONS_00047745	XLOC_016753	-	-|Zm00001eb180130_T001	i	chr4[-]90700894-90702241	-	-	-	-	-	CUFF.16259.1	-	-
TCONS_00044838	XLOC_016758	-	-	u	chr4[-]93350231-93350569	CUFF.15507.1	-	-	-	-	-	-	-
TCONS_00048655	XLOC_016761	-	-	u	chr4[-]94253393-94254911	-	-	-	-	CUFF.15556.1	-	-	-
TCONS_00045860	XLOC_016783	-|Zm00001eb180950_T001	-|Zm00001eb180950_T001	o	chr4[-]101262863-101263783	-	-	-	CUFF.13549.1	-	-	-	-
TCONS_00042860	XLOC_016791	-	-|Zm00001eb181190_T001	x	chr4[-]105318586-105319877	CUFF.15605.1	CUFF.14840.1	-	-	-	CUFF.16367.1,CUFF.16367.2	-	-
TCONS_00046701	XLOC_016802	-	-	u	chr4[-]113465554-113466207	-	-	CUFF.15700.1	-	-	-	-	-
TCONS_00050047	XLOC_016841	-	-	u	chr4[-]126687580-126690390	CUFF.15750.1	CUFF.14966.2	CUFF.15778.2	-	CUFF.15781.2	CUFF.16515.2,CUFF.16515.1	CUFF.14832.1,CUFF.14832.2	CUFF.14085.2
TCONS_00044868	XLOC_016857	-|Zm00001eb183210_T001	-|Zm00001eb183210_T001	o	chr4[-]130898774-130922006	CUFF.15874.1	CUFF.15027.1,CUFF.15028.1	CUFF.15856.1,CUFF.15856.2	CUFF.13702.1	CUFF.15920.1	-	CUFF.15053.1	-
TCONS_00048673	XLOC_016864	-	-	u	chr4[-]132457213-132457967	-	-	-	-	CUFF.15831.1	-	-	-
TCONS_00044871	XLOC_016872	-	-	u	chr4[-]133801741-133802628	CUFF.15801.1	-	-	-	-	-	-	-
TCONS_00047790	XLOC_016886	-	-	u	chr4[-]136752147-136755618	-	-	-	-	-	CUFF.16609.1	-	-
TCONS_00044878	XLOC_016890	-	-|Zm00001eb183910_T001	x	chr4[-]137541389-137542043	CUFF.15850.1	-	-	CUFF.13758.1	-	-	-	-
TCONS_00044918	XLOC_017002	-	-	u	chr4[-]158994814-158997895	CUFF.16110.1	CUFF.15319.1	-	-	-	-	-	-
TCONS_00050076	XLOC_017014	-|Zm00001eb187090_T001,-|Zm00001eb187100_T001	-|Zm00001eb187090_T001	o	chr4[-]160276961-160288559	CUFF.16133.2	CUFF.15342.2	CUFF.16163.1	Zm00001eb187100_T001	-	Zm00001eb187090_T001	CUFF.15201.1	Zm00001eb187090_T001
TCONS_00046762	XLOC_017020	-	-	u	chr4[-]160919461-160922154	CUFF.16146.1,CUFF.16146.2,CUFF.16146.3	CUFF.15369.1,CUFF.15369.2	CUFF.16193.2,CUFF.16193.3,CUFF.16193.4,CUFF.16193.5	CUFF.14029.3,CUFF.14029.4	-	-	-	-

## Sheet: Table S7
Table S7. Differentially expressed lncRNAs, between control and treatment conditions
	LS, 6h		LS, 24h		LT, 6h		LT., 24h
Locus ID	Log2 fold change	q-value	Log2 fold change	q-value	Log2 fold change	q-value	Log2 fold change	q-value
XLOC_016664	-4.32007	0.000396621	3.68495	2.73807e-05	/	/	6.19659	1.26689e-16
XLOC_012565	7.87601	0.000396621	/	/	/	/	/	/
XLOC_000175	2.27858	0.00148825	/	/	2.12497	0.00227946	/	/
XLOC_006091	7.54319	0.00148825	/	/	/	/	/	/
XLOC_010581	-2.53969	0.00148825	/	/	/	/	/	/
XLOC_014260	2.91097	0.00198274	/	/	/	/	/	/
XLOC_016417	2.44036	0.00234129	/	/	/	/	/	/
XLOC_006625	1.93864	0.0030778	/	/	/	/	/	/
XLOC_002484	-3.80252	0.0030778	/	/	/	/	/	/
XLOC_002167	7.1917	0.00499536	/	/	/	/	/	/
XLOC_012416	7.1917	0.00499536	/	/	/	/	/	/
XLOC_014216	7.10982	0.00689137	/	/	/	/	/	/
XLOC_003451	-2.1333	0.00689137	/	/	/	/	/	/
XLOC_002913	7.02301	0.00881003	/	/	/	/	/	/
XLOC_005651	-6.99954	0.00881003	/	/	/	/	/	/
XLOC_006714	/	/	4.68013	4.02935e-07	/	/	11.6507	3.34855e-21
XLOC_011064	/	/	-8.25952	2.01547e-05	/	/	/	/
XLOC_015072	/	/	-3.84894	0.000192469	/	/	/	/
XLOC_012388	/	/	2.29758	0.000220235	/	/	/	/
XLOC_001488	/	/	2.49942	0.000220235	/	/	/	/
XLOC_006594	/	/	-4.11143	0.000310172	/	/	/	/
XLOC_014770	/	/	-2.84106	0.000346652	/	/	/	/
XLOC_015129	/	/	3.08258	0.000436241	/	/	2.87609	0.000294261
XLOC_001043	/	/	3.8257	0.000436241	/	/	2.37871	0.0034264
XLOC_010836	/	/	-2.65228	0.00100741	/	/	/	/
XLOC_014771	/	/	-2.4086	0.00100741	/	/	/	/
XLOC_007621	/	/	-2.23808	0.00100741	/	/	/	/
XLOC_007471	/	/	2.85429	0.00109096	/	/	/	/
XLOC_009306	/	/	2.32115	0.00141454	/	/	/	/
XLOC_011468	/	/	1.925	0.00161189	/	/	/	/
XLOC_016213	/	/	-7.23201	0.00180822	/	/	/	/
XLOC_011976	/	/	-2.43137	0.00180822	/	/	/	/
XLOC_012259	/	/	-2.26116	0.00180822	/	/	/	/
XLOC_004287	/	/	2.17605	0.00209325	/	/	/	/
XLOC_011049	/	/	1.97992	0.00225751	/	/	/	/
XLOC_007481	/	/	2.85987	0.00244764	/	/	/	/
XLOC_000816	/	/	3.06886	0.00303989	/	/	/	/
XLOC_008440	/	/	-7.09547	0.00327546	/	/	/	/
XLOC_007807	/	/	1.86645	0.00488893	/	/	/	/
XLOC_006000	/	/	1.92594	0.00488893	/	/	/	/
XLOC_002979	/	/	/	/	-3.64195	1.03668e-08	/	/
XLOC_009752	/	/	/	/	4.03729	5.1842e-08	2.55664	8.41032e-05
XLOC_016783	/	/	/	/	2.60204	5.81156e-05	/	/
XLOC_000020	/	/	/	/	-3.67651	0.00227946	/	/
XLOC_003982	/	/	/	/	2.89584	0.00227946	/	/
XLOC_009662	/	/	/	/	-2.27092	0.006996	/	/
XLOC_001300	/	/	/	/	1.9885	0.00851561	/	/
XLOC_016249	9.68205	3.65726e-11	/	/	/	/	/	/
XLOC_009553	8.36276	7.90485e-06	/	/	/	/	/	/
XLOC_009238	-2.5908	2.63307e-05	/	/	/	/	/	/
XLOC_016169	5.16491	3.38244e-05	/	/	/	/	/	/
XLOC_016716	2.33667	0.000621272	/	/	/	/	/	/
XLOC_013409	2.16985	0.000655944	/	/	/	/	/	/
XLOC_001214	-2.96066	0.000791993	/	/	/	/	/	/
XLOC_016633	-7.24101	0.00251475	/	/	/	/	/	/
XLOC_005008	-3.75544	0.00251475	/	/	/	/	/	/
XLOC_005947	7.36713	0.00251475	/	/	/	/	/	/
XLOC_009103	-2.6554	0.00270308	/	/	/	/	/	/
XLOC_005410	-2.05895	0.00462116	/	/	/	/	/	/
XLOC_002206	-6.87184	0.00970509	/	/	/	/	/	/
XLOC_003158	-6.87184	0.00970509	/	/	/	/	/	/
XLOC_016214	-6.87184	0.00970509	/	/	/	/	/	/
XLOC_002863	-2.06831	0.00970509	/	/	/	/	/	/

## Sheet: Table S8
Table S8 lncRNA clusters revealed through WGNA analysis, associated with the low temperature treatment, and the significant lncRNAs belonging to them
Modules associated with the chilling treatment
Locus ID	Cluster	p-value
XLOC_000816	Module 01	0.035528
XLOC_000841	Module 01	0.0385135
XLOC_001043	Module 01	0.0100106
XLOC_001309	Module 01	0.0180531
XLOC_001998	Module 01	0.0245564
XLOC_003284	Module 01	0.0418585
XLOC_003857	Module 01	0.0393391
XLOC_003946	Module 01	0.0365602
XLOC_005330	Module 01	0.000326632
XLOC_005997	Module 01	0.00177241
XLOC_006329	Module 01	0.0247904
XLOC_006672	Module 01	0.0083619
XLOC_006853	Module 01	0.0338309
XLOC_007372	Module 01	0.00013013
XLOC_008048	Module 01	0.0012215
XLOC_008428	Module 01	0.00234604
XLOC_008437	Module 01	0.028635
XLOC_008440	Module 01	0.00489698
XLOC_008979	Module 01	0.00584057
XLOC_009171	Module 01	0.0123752
XLOC_009662	Module 01	0.0431304
XLOC_009866	Module 01	0.0129565
XLOC_010538	Module 01	0.0194404
XLOC_010836	Module 01	0.00765871
XLOC_011422	Module 01	0.0305626
XLOC_011688	Module 01	0.0155463
XLOC_011851	Module 01	0.0169641
XLOC_011976	Module 01	0.00250335
XLOC_012259	Module 01	0.00907269
XLOC_012318	Module 01	0.00547817
XLOC_012982	Module 01	0.0194775
XLOC_014458	Module 01	0.018512
XLOC_014884	Module 01	0.00774935
XLOC_015305	Module 01	0.0089771
XLOC_016214	Module 01	0.0384926
XLOC_016284	Module 01	0.0357857
XLOC_016349	Module 01	0.0409682
XLOC_016502	Module 01	0.00539922
XLOC_016703	Module 01	0.0178661
XLOC_016758	Module 01	0.0467555
XLOC_016761	Module 01	6.80883e-05

## Sheet: Table S9
Table S9 Potential cis-targets for differentially expressed lncRNAs, located 100 kb upstream/downstream of lncRNAs
Sample	Chromosome	Start position	End position	lncRNA ID	Target Gene ID
Ls, 6h	chr1	12587601	12588622	XLOC_000175	Zm00001eb004570
	chr1	12587601	12588622	XLOC_000175	Zm00001eb004590
	chr1	12587601	12588622	XLOC_000175	Zm00001eb004600
	chr1	12587601	12588622	XLOC_000175	Zm00001eb004610
	chr1	12587601	12588622	XLOC_000175	Zm00001eb004630
	chr1	12587601	12588622	XLOC_000175	Zm00001eb004640
	chr1	12587601	12588622	XLOC_000175	Zm00001eb004650
	chr1	12587601	12588622	XLOC_000175	Zm00001eb004660
	chr1	12587601	12588622	XLOC_000175	Zm00001eb004670
	chr1	12587601	12588622	XLOC_000175	Zm00001eb004690
	chr1	12587601	12588622	XLOC_000175	Zm00001eb004560
	chr1	118464490	118465060	XLOC_001043	Zm00001eb026260
	chr1	118464490	118465060	XLOC_001043	Zm00001eb026270
	chr1	215903355	215903638	XLOC_001546	Zm00001eb041020
	chr1	215904876	215905160	XLOC_001546	Zm00001eb041020
	chr1	283186284	283186549	XLOC_002167	Zm00001eb057300
	chr1	283186284	283186549	XLOC_002167	Zm00001eb057310
	chr1	283186284	283186549	XLOC_002167	Zm00001eb057320
	chr1	283186284	283186549	XLOC_002167	Zm00001eb057330
	chr1	283186284	283186549	XLOC_002167	Zm00001eb057350
	chr1	283186284	283186549	XLOC_002167	Zm00001eb057360
	chr1	283186284	283186552	XLOC_002167	Zm00001eb057300
	chr1	283186284	283186552	XLOC_002167	Zm00001eb057310
	chr1	283186284	283186552	XLOC_002167	Zm00001eb057320
	chr1	283186284	283186552	XLOC_002167	Zm00001eb057330
	chr1	283186284	283186552	XLOC_002167	Zm00001eb057350
	chr1	283186284	283186552	XLOC_002167	Zm00001eb057360
	chr1	283186284	283186567	XLOC_002167	Zm00001eb057300
	chr1	283186284	283186567	XLOC_002167	Zm00001eb057310
	chr1	283186284	283186567	XLOC_002167	Zm00001eb057320
	chr1	283186284	283186567	XLOC_002167	Zm00001eb057330
	chr1	283186284	283186567	XLOC_002167	Zm00001eb057350
	chr1	283186284	283186567	XLOC_002167	Zm00001eb057360
	chr1	283186284	283186568	XLOC_002167	Zm00001eb057300
	chr1	283186284	283186568	XLOC_002167	Zm00001eb057310
	chr1	283186284	283186568	XLOC_002167	Zm00001eb057320
	chr1	283186284	283186568	XLOC_002167	Zm00001eb057330
	chr1	283186284	283186568	XLOC_002167	Zm00001eb057350
	chr1	283186284	283186568	XLOC_002167	Zm00001eb057360
	chr1	283187779	283188237	XLOC_002167	Zm00001eb057300
	chr1	283187779	283188237	XLOC_002167	Zm00001eb057310
	chr1	283187779	283188237	XLOC_002167	Zm00001eb057320
	chr1	283187779	283188237	XLOC_002167	Zm00001eb057330
	chr1	283187779	283188237	XLOC_002167	Zm00001eb057350
	chr1	283187779	283188237	XLOC_002167	Zm00001eb057360
	chr1	283187782	283188237	XLOC_002167	Zm00001eb057300
	chr1	283187782	283188237	XLOC_002167	Zm00001eb057310
	chr1	283187782	283188237	XLOC_002167	Zm00001eb057320
	chr1	283187782	283188237	XLOC_002167	Zm00001eb057330
	chr1	283187782	283188237	XLOC_002167	Zm00001eb057350
	chr1	283187782	283188237	XLOC_002167	Zm00001eb057360
	chr1	283187797	283188234	XLOC_002167	Zm00001eb057300
	chr1	283187797	283188234	XLOC_002167	Zm00001eb057310
	chr1	283187797	283188234	XLOC_002167	Zm00001eb057320
	chr1	283187797	283188234	XLOC_002167	Zm00001eb057330
	chr1	283187797	283188234	XLOC_002167	Zm00001eb057350
	chr1	283187797	283188234	XLOC_002167	Zm00001eb057360
	chr1	283187798	283188209	XLOC_002167	Zm00001eb057300
	chr1	283187798	283188209	XLOC_002167	Zm00001eb057310
	chr1	283187798	283188209	XLOC_002167	Zm00001eb057320
	chr1	283187798	283188209	XLOC_002167	Zm00001eb057330
	chr1	283187798	283188209	XLOC_002167	Zm00001eb057350
	chr1	283187798	283188209	XLOC_002167	Zm00001eb057360
	chr1	308167232	308167566	XLOC_002484	Zm00001eb065520
	chr1	308167232	308167566	XLOC_002484	Zm00001eb065530
	chr1	308170142	308170480	XLOC_002484	Zm00001eb065520
	chr1	308170142	308170480	XLOC_002484	Zm00001eb065530
	chr1	15260612	15261027	XLOC_002679	Zm00001eb005450
	chr1	15260612	15261027	XLOC_002679	Zm00001eb005460
	chr1	15260612	15261027	XLOC_002679	Zm00001eb005470
	chr1	15260612	15261027	XLOC_002679	Zm00001eb005480
	chr1	15260612	15261027	XLOC_002679	Zm00001eb005490
	chr1	15260612	15261027	XLOC_002679	Zm00001eb005500
	chr1	15260612	15261027	XLOC_002679	Zm00001eb005510
	chr1	15260612	15261027	XLOC_002679	Zm00001eb005530
	chr1	37300898	37301651	XLOC_002913	Zm00001eb011460
	chr1	37300898	37301651	XLOC_002913	Zm00001eb011470
	chr1	86353786	86354720	XLOC_003317	Zm00001eb022470
	chr1	86353786	86354720	XLOC_003317	Zm00001eb022480
	chr1	86353786	86354720	XLOC_003317	Zm00001eb022490
	chr1	117430800	117431141	XLOC_003451	Zm00001eb026170
	chr1	117430800	117431141	XLOC_003451	Zm00001eb026180
	chr1	117431474	117431737	XLOC_003451	Zm00001eb026170
	chr1	117431474	117431737	XLOC_003451	Zm00001eb026180
	chr1	117433365	117433659	XLOC_003451	Zm00001eb026170
	chr1	117433365	117433659	XLOC_003451	Zm00001eb026180
	chr1	117433372	117433575	XLOC_003451	Zm00001eb026170
	chr1	117433372	117433575	XLOC_003451	Zm00001eb026180
	chr1	117434664	117435352	XLOC_003451	Zm00001eb026170
	chr1	117434664	117435352	XLOC_003451	Zm00001eb026180
	chr10	128294125	128294442	XLOC_005651	Zm00001eb425020
	chr10	128294125	128294442	XLOC_005651	Zm00001eb425040
	chr10	128294125	128294442	XLOC_005651	Zm00001eb425050
	chr10	128294125	128294442	XLOC_005651	Zm00001eb425060
	chr10	128294125	128294442	XLOC_005651	Zm00001eb425070
	chr10	128294125	128294442	XLOC_005651	Zm00001eb425080
	chr10	128295188	128295748	XLOC_005651	Zm00001eb425020
	chr10	128295188	128295748	XLOC_005651	Zm00001eb425040
	chr10	128295188	128295748	XLOC_005651	Zm00001eb425050
	chr10	128295188	128295748	XLOC_005651	Zm00001eb425060
	chr10	128295188	128295748	XLOC_005651	Zm00001eb425070
	chr10	128295188	128295748	XLOC_005651	Zm00001eb425080
	chr10	128295188	128295748	XLOC_005651	Zm00001eb425090
	chr10	6808449	6809073	XLOC_006091	Zm00001eb407180
	chr10	6808449	6809073	XLOC_006091	Zm00001eb407190
	chr10	6808449	6809073	XLOC_006091	Zm00001eb407200
	chr10	6808449	6809073	XLOC_006091	Zm00001eb407210
	chr10	6808449	6809073	XLOC_006091	Zm00001eb407220
	chr10	6808449	6809073	XLOC_006091	Zm00001eb407240
	chr10	6808449	6809073	XLOC_006091	Zm00001eb407250
	chr10	6808449	6809073	XLOC_006091	Zm00001eb407260
	chr10	6808449	6809073	XLOC_006091	Zm00001eb407270
	chr10	6808449	6809073	XLOC_006091	Zm00001eb407280
	chr10	112465846	112466158	XLOC_006625	Zm00001eb421190
	chr10	112465846	112466158	XLOC_006625	Zm00001eb421200
	chr10	112465846	112466158	XLOC_006625	Zm00001eb421210
	chr10	112466272	112466746	XLOC_006625	Zm00001eb421190
	chr10	112466272	112466746	XLOC_006625	Zm00001eb421200
	chr10	112466272	112466746	XLOC_006625	Zm00001eb421210
	chr2	34042169	34042615	XLOC_007621	Zm00001eb078400
	chr2	34042169	34042615	XLOC_007621	Zm00001eb078410
	chr2	34042169	34042615	XLOC_007621	Zm00001eb078420
	chr2	34042169	34042615	XLOC_007621	Zm00001eb078430
	chr2	34042169	34042615	XLOC_007621	Zm00001eb078440
	chr2	34042169	34042615	XLOC_007621	Zm00001eb078450
	chr2	34042169	34042615	XLOC_007621	Zm00001eb078460
	chr2	34042169	34042615	XLOC_007621	Zm00001eb078470
	chr2	34042169	34042615	XLOC_007621	Zm00001eb078480
	chr2	34042169	34042615	XLOC_007621	Zm00001eb078490
	chr2	34042725	34043146	XLOC_007621	Zm00001eb078400
	chr2	34042725	34043146	XLOC_007621	Zm00001eb078410
	chr2	34042725	34043146	XLOC_007621	Zm00001eb078420
	chr2	34042725	34043146	XLOC_007621	Zm00001eb078430
	chr2	34042725	34043146	XLOC_007621	Zm00001eb078440
	chr2	34042725	34043146	XLOC_007621	Zm00001eb078450
	chr2	34042725	34043146	XLOC_007621	Zm00001eb078460
	chr2	34042725	34043146	XLOC_007621	Zm00001eb078470
	chr2	34042725	34043146	XLOC_007621	Zm00001eb078480
	chr2	34042725	34043146	XLOC_007621	Zm00001eb078490
	chr2	91893370	91893605	XLOC_007948	Zm00001eb087090
	chr2	91893370	91893605	XLOC_007948	Zm00001eb087100
	chr2	91893370	91893605	XLOC_007948	Zm00001eb087110
	chr2	91894060	91894347	XLOC_007948	Zm00001eb087090
	chr2	91894060	91894347	XLOC_007948	Zm00001eb087100
	chr2	91894060	91894347	XLOC_007948	Zm00001eb087110
	chr2	91895827	91896101	XLOC_007948	Zm00001eb087090
	chr2	91895827	91896101	XLOC_007948	Zm00001eb087100
	chr2	91895827	91896101	XLOC_007948	Zm00001eb087110
	chr2	91895827	91896198	XLOC_007948	Zm00001eb087090
	chr2	91895827	91896198	XLOC_007948	Zm00001eb087100
	chr2	91895827	91896198	XLOC_007948	Zm00001eb087110
	chr2	8842467	8843884	XLOC_009263	Zm00001eb070070
	chr2	8842467	8843884	XLOC_009263	Zm00001eb070080
	chr2	8842467	8843884	XLOC_009263	Zm00001eb070100
	chr2	209611327	209611993	XLOC_010569	Zm00001eb105870
	chr2	209611327	209611993	XLOC_010569	Zm00001eb105880
	chr2	209611327	209611993	XLOC_010569	Zm00001eb105890
	chr2	209611327	209611993	XLOC_010569	Zm00001eb105900
	chr2	209611327	209611993	XLOC_010569	Zm00001eb105910
	chr2	209612571	209612777	XLOC_010569	Zm00001eb105870
	chr2	209612571	209612777	XLOC_010569	Zm00001eb105880
	chr2	209612571	209612777	XLOC_010569	Zm00001eb105890
	chr2	209612571	209612777	XLOC_010569	Zm00001eb105900
	chr2	209612571	209612777	XLOC_010569	Zm00001eb105910
	chr2	210548184	210548469	XLOC_010581	Zm00001eb106240
	chr2	210548184	210548469	XLOC_010581	Zm00001eb106250
	chr2	210548184	210548469	XLOC_010581	Zm00001eb106270
	chr2	210548184	210548469	XLOC_010581	Zm00001eb106290
	chr2	210548184	210548469	XLOC_010581	Zm00001eb106300
	chr2	210548184	210548469	XLOC_010581	Zm00001eb106310
	chr2	210548184	210548469	XLOC_010581	Zm00001eb106320
	chr2	210548184	210548469	XLOC_010581	Zm00001eb106330
	chr2	210548184	210548469	XLOC_010581	Zm00001eb106340
	chr2	210548184	210548469	XLOC_010581	Zm00001eb106350
	chr2	210548184	210548469	XLOC_010581	Zm00001eb106360
	chr2	210548566	210548848	XLOC_010581	Zm00001eb106240
	chr2	210548566	210548848	XLOC_010581	Zm00001eb106250
	chr2	210548566	210548848	XLOC_010581	Zm00001eb106270
	chr2	210548566	210548848	XLOC_010581	Zm00001eb106290
	chr2	210548566	210548848	XLOC_010581	Zm00001eb106300
	chr2	210548566	210548848	XLOC_010581	Zm00001eb106310
	chr2	210548566	210548848	XLOC_010581	Zm00001eb106320
	chr2	210548566	210548848	XLOC_010581	Zm00001eb106330
	chr2	210548566	210548848	XLOC_010581	Zm00001eb106340
	chr2	210548566	210548848	XLOC_010581	Zm00001eb106350
	chr2	210548566	210548848	XLOC_010581	Zm00001eb106360
	chr3	214679821	214680398	XLOC_012416	Zm00001eb156830
	chr3	214679821	214680398	XLOC_012416	Zm00001eb156840
	chr3	214679821	214680398	XLOC_012416	Zm00001eb156850
	chr3	214679821	214680398	XLOC_012416	Zm00001eb156860
	chr3	214679821	214680398	XLOC_012416	Zm00001eb156870
	chr3	214679821	214680398	XLOC_012416	Zm00001eb156880
	chr3	214679821	214680398	XLOC_012416	Zm00001eb156890
	chr3	214679821	214680398	XLOC_012416	Zm00001eb156910
	chr3	214679821	214680398	XLOC_012416	Zm00001eb156920
	chr3	214679821	214680398	XLOC_012416	Zm00001eb156930
	chr3	214681804	214682018	XLOC_012416	Zm00001eb156830
	chr3	214681804	214682018	XLOC_012416	Zm00001eb156840
	chr3	214681804	214682018	XLOC_012416	Zm00001eb156850
	chr3	214681804	214682018	XLOC_012416	Zm00001eb156860
	chr3	214681804	214682018	XLOC_012416	Zm00001eb156870
	chr3	214681804	214682018	XLOC_012416	Zm00001eb156880
	chr3	214681804	214682018	XLOC_012416	Zm00001eb156890
	chr3	214681804	214682018	XLOC_012416	Zm00001eb156910
	chr3	214681804	214682018	XLOC_012416	Zm00001eb156920
	chr3	214681804	214682018	XLOC_012416	Zm00001eb156930
	chr3	214683345	214683718	XLOC_012416	Zm00001eb156830
	chr3	214683345	214683718	XLOC_012416	Zm00001eb156840
	chr3	214683345	214683718	XLOC_012416	Zm00001eb156850
	chr3	214683345	214683718	XLOC_012416	Zm00001eb156860
	chr3	214683345	214683718	XLOC_012416	Zm00001eb156870
	chr3	214683345	214683718	XLOC_012416	Zm00001eb156880
	chr3	214683345	214683718	XLOC_012416	Zm00001eb156890
	chr3	214683345	214683718	XLOC_012416	Zm00001eb156910
	chr3	214683345	214683718	XLOC_012416	Zm00001eb156920
	chr3	214683345	214683718	XLOC_012416	Zm00001eb156930
	chr3	228198050	228198744	XLOC_012565	Zm00001eb161050
	chr3	228198050	228198744	XLOC_012565	Zm00001eb161060
	chr3	228198050	228198744	XLOC_012565	Zm00001eb161070
	chr3	228198050	228198744	XLOC_012565	Zm00001eb161080
	chr3	228198050	228198744	XLOC_012565	Zm00001eb161090
	chr3	228198050	228198744	XLOC_012565	Zm00001eb161100
	chr3	228198050	228198744	XLOC_012565	Zm00001eb161110
	chr3	228198050	228198744	XLOC_012565	Zm00001eb161120
	chr3	228198050	228198744	XLOC_012565	Zm00001eb161130
	chr3	228198050	228198744	XLOC_012565	Zm00001eb161140
	chr3	220284389	220285328	XLOC_014216	Zm00001eb158550
	chr3	220284389	220285328	XLOC_014216	Zm00001eb158570
	chr3	220284389	220285328	XLOC_014216	Zm00001eb158580
	chr3	220284389	220285328	XLOC_014216	Zm00001eb158590
	chr3	220284389	220285328	XLOC_014216	Zm00001eb158600
	chr3	220284389	220285328	XLOC_014216	Zm00001eb158610
	chr3	220284389	220285328	XLOC_014216	Zm00001eb158620
	chr3	220284389	220285328	XLOC_014216	Zm00001eb158630
	chr3	220284389	220285328	XLOC_014216	Zm00001eb158640
	chr3	220284389	220285328	XLOC_014216	Zm00001eb158650
	chr3	220284389	220285328	XLOC_014216	Zm00001eb158660
	chr3	220286598	220286810	XLOC_014216	Zm00001eb158550
	chr3	220286598	220286810	XLOC_014216	Zm00001eb158570
	chr3	220286598	220286810	XLOC_014216	Zm00001eb158580
	chr3	220286598	220286810	XLOC_014216	Zm00001eb158590
	chr3	220286598	220286810	XLOC_014216	Zm00001eb158600
	chr3	220286598	220286810	XLOC_014216	Zm00001eb158610
	chr3	220286598	220286810	XLOC_014216	Zm00001eb158620
	chr3	220286598	220286810	XLOC_014216	Zm00001eb158630
	chr3	220286598	220286810	XLOC_014216	Zm00001eb158640
	chr3	220286598	220286810	XLOC_014216	Zm00001eb158650
	chr3	220286598	220286810	XLOC_014216	Zm00001eb158660
	chr3	223671043	223671831	XLOC_014260	Zm00001eb159630
	chr3	223671043	223671831	XLOC_014260	Zm00001eb159640
	chr3	223671043	223671831	XLOC_014260	Zm00001eb159650
	chr3	223671043	223671831	XLOC_014260	Zm00001eb159660
	chr3	223671043	223671831	XLOC_014260	Zm00001eb159670
	chr3	223671043	223671831	XLOC_014260	Zm00001eb159680
	chr3	223671043	223671831	XLOC_014260	Zm00001eb159690
	chr4	58309560	58310342	XLOC_014889	Zm00001eb176440
	chr4	30762364	30763324	XLOC_016417	Zm00001eb171690
	chr4	30762364	30763324	XLOC_016417	Zm00001eb171700
	chr4	30762364	30763324	XLOC_016417	Zm00001eb171710
	chr4	32408887	32409581	XLOC_016427	Zm00001eb172020
	chr4	32408887	32409581	XLOC_016427	Zm00001eb172030
	chr4	32408887	32409581	XLOC_016427	Zm00001eb172040
	chr4	32408887	32409581	XLOC_016427	Zm00001eb172050
	chr4	46104050	46104676	XLOC_016543	Zm00001eb175090
	chr4	46104050	46104676	XLOC_016543	Zm00001eb175100
	chr4	46105273	46105608	XLOC_016543	Zm00001eb175090
	chr4	46105273	46105608	XLOC_016543	Zm00001eb175100
	chr4	73632789	73633115	XLOC_016664	Zm00001eb178220
	chr4	73632789	73633115	XLOC_016664	Zm00001eb178230
	chr4	73632789	73633115	XLOC_016664	Zm00001eb178240
	chr4	73641313	73641674	XLOC_016664	Zm00001eb178230
	chr4	73641313	73641674	XLOC_016664	Zm00001eb178240
Ls, 24h	chr1	77206659	77207352	XLOC_000816	Zm00001eb020610
	chr1	77206659	77207352	XLOC_000816	Zm00001eb020620
	chr1	77206659	77207352	XLOC_000816	Zm00001eb020630
	chr1	77206659	77207352	XLOC_000816	Zm00001eb020640
	chr1	77206659	77207352	XLOC_000816	Zm00001eb020650
	chr1	118464490	118465060	XLOC_001043	Zm00001eb026260
	chr1	118464490	118465060	XLOC_001043	Zm00001eb026270
	chr1	208121445	208122087	XLOC_001488	Zm00001eb038980
	chr1	208121445	208122087	XLOC_001488	Zm00001eb038990
	chr1	249771397	249772064	XLOC_001828	Zm00001eb048580
	chr1	249771397	249772064	XLOC_001828	Zm00001eb048600
	chr1	249771397	249772064	XLOC_001828	Zm00001eb048610
	chr1	249771397	249772064	XLOC_001828	Zm00001eb048620
	chr1	201951721	201952545	XLOC_003857	Zm00001eb037560
	chr1	201951721	201952545	XLOC_003857	Zm00001eb037570
	chr1	201951721	201952545	XLOC_003857	Zm00001eb037580
	chr1	250545397	250546621	XLOC_004287	Zm00001eb048710
	chr1	250545397	250546621	XLOC_004287	Zm00001eb048720
	chr1	250545397	250546621	XLOC_004287	Zm00001eb048730
	chr1	250545397	250546621	XLOC_004287	Zm00001eb048740
	chr1	250545397	250546621	XLOC_004287	Zm00001eb048760
	chr1	250545397	250546621	XLOC_004287	Zm00001eb048770
	chr1	250545397	250546621	XLOC_004287	Zm00001eb048780
	chr10	269710	270154	XLOC_006000	Zm00001eb404760
	chr10	270236	270780	XLOC_006000	Zm00001eb404760
	chr10	107317668	107318227	XLOC_006594	Zm00001eb420360
	chr10	107317668	107318227	XLOC_006594	Zm00001eb420370
	chr10	107317668	107318227	XLOC_006594	Zm00001eb420380
	chr10	107317668	107318227	XLOC_006594	Zm00001eb420390
	chr10	123797356	123798109	XLOC_006714	Zm00001eb423650
	chr10	123797356	123798109	XLOC_006714	Zm00001eb423670
	chr10	123797356	123798109	XLOC_006714	Zm00001eb423690
	chr10	123797356	123798109	XLOC_006714	Zm00001eb423700
	chr10	123797356	123798109	XLOC_006714	Zm00001eb423710
	chr10	123797356	123798109	XLOC_006714	Zm00001eb423680
	chr10	123800587	123800802	XLOC_006714	Zm00001eb423650
	chr10	123800587	123800802	XLOC_006714	Zm00001eb423670
	chr10	123800587	123800802	XLOC_006714	Zm00001eb423690
	chr10	123800587	123800802	XLOC_006714	Zm00001eb423700
	chr10	123800587	123800802	XLOC_006714	Zm00001eb423710
	chr10	123800587	123800802	XLOC_006714	Zm00001eb423680
	chr2	19631679	19632440	XLOC_007471	Zm00001eb074190
	chr2	19631679	19632440	XLOC_007471	Zm00001eb074200
	chr2	19631679	19632440	XLOC_007471	Zm00001eb074210
	chr2	19631679	19632440	XLOC_007471	Zm00001eb074220
	chr2	19631679	19632440	XLOC_007471	Zm00001eb074230
	chr2	19631679	19632440	XLOC_007471	Zm00001eb074240
	chr2	19631679	19632440	XLOC_007471	Zm00001eb074270
	chr2	19631679	19632440	XLOC_007471	Zm00001eb074280
	chr2	19631679	19632440	XLOC_007471	Zm00001eb074300
	chr2	19631679	19632440	XLOC_007471	Zm00001eb074290
	chr2	19676276	19676574	XLOC_007471	Zm00001eb074240
	chr2	19676276	19676574	XLOC_007471	Zm00001eb074270
	chr2	19676276	19676574	XLOC_007471	Zm00001eb074280
	chr2	19676276	19676574	XLOC_007471	Zm00001eb074300
	chr2	19676276	19676574	XLOC_007471	Zm00001eb074310
	chr2	19676276	19676574	XLOC_007471	Zm00001eb074290
	chr2	20666486	20667283	XLOC_007481	Zm00001eb074460
	chr2	20666486	20667283	XLOC_007481	Zm00001eb074470
	chr2	20666486	20667283	XLOC_007481	Zm00001eb074480
	chr2	20666486	20667283	XLOC_007481	Zm00001eb074490
	chr2	20666486	20667283	XLOC_007481	Zm00001eb074500
	chr2	20666486	20667283	XLOC_007481	Zm00001eb074510
	chr2	20666486	20667283	XLOC_007481	Zm00001eb074520
	chr2	20666486	20667283	XLOC_007481	Zm00001eb074530
	chr2	20666486	20667283	XLOC_007481	Zm00001eb074540
	chr2	20666486	20667283	XLOC_007481	Zm00001eb074550
	chr2	20666486	20667283	XLOC_007481	Zm00001eb074560
	chr2	20667821	20668126	XLOC_007481	Zm00001eb074460
	chr2	20667821	20668126	XLOC_007481	Zm00001eb074470
	chr2	20667821	20668126	XLOC_007481	Zm00001eb074480
	chr2	20667821	20668126	XLOC_007481	Zm00001eb074490
	chr2	20667821	20668126	XLOC_007481	Zm00001eb074500
	chr2	20667821	20668126	XLOC_007481	Zm00001eb074510
	chr2	20667821	20668126	XLOC_007481	Zm00001eb074520
	chr2	20667821	20668126	XLOC_007481	Zm00001eb074530
	chr2	20667821	20668126	XLOC_007481	Zm00001eb074540
	chr2	20667821	20668126	XLOC_007481	Zm00001eb074550
	chr2	20667821	20668126	XLOC_007481	Zm00001eb074560
	chr2	33056956	33057219	XLOC_007613	Zm00001eb078170
	chr2	33056956	33057219	XLOC_007613	Zm00001eb078190
	chr2	33058099	33058301	XLOC_007613	Zm00001eb078170
	chr2	33058099	33058301	XLOC_007613	Zm00001eb078190
	chr2	33058099	33058301	XLOC_007613	Zm00001eb078200
	chr2	33061212	33061963	XLOC_007613	Zm00001eb078170
	chr2	33061212	33061963	XLOC_007613	Zm00001eb078190
	chr2	33061212	33061963	XLOC_007613	Zm00001eb078200
	chr2	34042169	34042615	XLOC_007621	Zm00001eb078400
	chr2	34042169	34042615	XLOC_007621	Zm00001eb078410
	chr2	34042169	34042615	XLOC_007621	Zm00001eb078420
	chr2	34042169	34042615	XLOC_007621	Zm00001eb078430
	chr2	34042169	34042615	XLOC_007621	Zm00001eb078440
	chr2	34042169	34042615	XLOC_007621	Zm00001eb078450
	chr2	34042169	34042615	XLOC_007621	Zm00001eb078460
	chr2	34042169	34042615	XLOC_007621	Zm00001eb078470
	chr2	34042169	34042615	XLOC_007621	Zm00001eb078480
	chr2	34042169	34042615	XLOC_007621	Zm00001eb078490
	chr2	34042725	34043146	XLOC_007621	Zm00001eb078400
	chr2	34042725	34043146	XLOC_007621	Zm00001eb078410
	chr2	34042725	34043146	XLOC_007621	Zm00001eb078420
	chr2	34042725	34043146	XLOC_007621	Zm00001eb078430
	chr2	34042725	34043146	XLOC_007621	Zm00001eb078440
	chr2	34042725	34043146	XLOC_007621	Zm00001eb078450
	chr2	34042725	34043146	XLOC_007621	Zm00001eb078460
	chr2	34042725	34043146	XLOC_007621	Zm00001eb078470
	chr2	34042725	34043146	XLOC_007621	Zm00001eb078480
	chr2	34042725	34043146	XLOC_007621	Zm00001eb078490
	chr2	57768355	57768578	XLOC_007807	Zm00001eb083620
	chr2	57768355	57768578	XLOC_007807	Zm00001eb083640
	chr2	57768355	57768578	XLOC_007807	Zm00001eb083650
	chr2	57768355	57768578	XLOC_007807	Zm00001eb083660
	chr2	57768355	57768578	XLOC_007807	Zm00001eb083670
	chr2	57768355	57768578	XLOC_007807	Zm00001eb083630
	chr2	57778327	57779067	XLOC_007807	Zm00001eb083620
	chr2	57778327	57779067	XLOC_007807	Zm00001eb083640
	chr2	57778327	57779067	XLOC_007807	Zm00001eb083650
	chr2	57778327	57779067	XLOC_007807	Zm00001eb083660
	chr2	57778327	57779067	XLOC_007807	Zm00001eb083670
	chr2	57778327	57779067	XLOC_007807	Zm00001eb083630
	chr2	192354264	192354706	XLOC_008440	Zm00001eb101030
	chr2	192354264	192354706	XLOC_008440	Zm00001eb101040
	chr2	192354264	192354706	XLOC_008440	Zm00001eb101050
	chr2	192354264	192354706	XLOC_008440	Zm00001eb101060
	chr2	192354264	192354706	XLOC_008440	Zm00001eb101070
	chr2	8842467	8843884	XLOC_009263	Zm00001eb070070
	chr2	8842467	8843884	XLOC_009263	Zm00001eb070080
	chr2	8842467	8843884	XLOC_009263	Zm00001eb070100
	chr2	10947809	10949158	XLOC_009306	Zm00001eb070940
	chr2	10947809	10949158	XLOC_009306	Zm00001eb070950
	chr2	10947809	10949158	XLOC_009306	Zm00001eb070960
	chr2	10947809	10949158	XLOC_009306	Zm00001eb070970
	chr2	10947809	10949158	XLOC_009306	Zm00001eb070980
	chr2	10947809	10949158	XLOC_009306	Zm00001eb071010
	chr2	10947809	10949158	XLOC_009306	Zm00001eb071020
	chr2	10947809	10949158	XLOC_009306	Zm00001eb071030
	chr2	10947809	10949158	XLOC_009306	Zm00001eb071040
	chr2	10947809	10949158	XLOC_009306	Zm00001eb071050
	chr2	10947809	10949158	XLOC_009306	Zm00001eb071060
	chr2	10947809	10949158	XLOC_009306	Zm00001eb071070
	chr2	10947809	10949158	XLOC_009306	Zm00001eb071080
	chr2	10947809	10949158	XLOC_009306	Zm00001eb071090
	chr2	10947809	10949158	XLOC_009306	Zm00001eb071100
	chr2	10947809	10949158	XLOC_009306	Zm00001eb071110
	chr2	10947809	10949158	XLOC_009306	Zm00001eb071120
	chr2	10947809	10949158	XLOC_009306	Zm00001eb071130
	chr2	229790299	229790596	XLOC_010836	Zm00001eb113190
	chr2	229790299	229790596	XLOC_010836	Zm00001eb113200
	chr2	229790299	229790596	XLOC_010836	Zm00001eb113210
	chr2	229790299	229790596	XLOC_010836	Zm00001eb113220
	chr2	229790299	229790596	XLOC_010836	Zm00001eb113240
	chr2	229790765	229791165	XLOC_010836	Zm00001eb113190
	chr2	229790765	229791165	XLOC_010836	Zm00001eb113200
	chr2	229790765	229791165	XLOC_010836	Zm00001eb113210
	chr2	229790765	229791165	XLOC_010836	Zm00001eb113220
	chr2	229790765	229791165	XLOC_010836	Zm00001eb113240
	chr3	2846068	2846563	XLOC_011049	Zm00001eb119560
	chr3	2846068	2846563	XLOC_011049	Zm00001eb119570
	chr3	2846068	2846563	XLOC_011049	Zm00001eb119580
	chr3	2846068	2846563	XLOC_011049	Zm00001eb119590
	chr3	2846068	2846563	XLOC_011049	Zm00001eb119610
	chr3	2846068	2846563	XLOC_011049	Zm00001eb119620
	chr3	2846068	2846563	XLOC_011049	Zm00001eb119630
	chr3	2846068	2846563	XLOC_011049	Zm00001eb119640
	chr3	2846068	2846563	XLOC_011049	Zm00001eb119650
	chr3	2846068	2846563	XLOC_011049	Zm00001eb119660
	chr3	2846068	2846563	XLOC_011049	Zm00001eb119670
	chr3	2846068	2846563	XLOC_011049	Zm00001eb119690
	chr3	3572876	3573124	XLOC_011064	Zm00001eb119940
	chr3	3572876	3573124	XLOC_011064	Zm00001eb119950
	chr3	3572876	3573124	XLOC_011064	Zm00001eb119960
	chr3	3572876	3573124	XLOC_011064	Zm00001eb119970
	chr3	3572876	3573124	XLOC_011064	Zm00001eb119980
	chr3	3572876	3573124	XLOC_011064	Zm00001eb119990
	chr3	3572876	3573124	XLOC_011064	Zm00001eb120000
	chr3	3572876	3573124	XLOC_011064	Zm00001eb120010
	chr3	3572876	3573124	XLOC_011064	Zm00001eb120020
	chr3	3572876	3573124	XLOC_011064	Zm00001eb120030
	chr3	3572876	3573124	XLOC_011064	Zm00001eb120040
	chr3	3572876	3573124	XLOC_011064	Zm00001eb120050
	chr3	3572876	3573124	XLOC_011064	Zm00001eb120060
	chr3	3572876	3573124	XLOC_011064	Zm00001eb120090
	chr3	3572876	3573124	XLOC_011064	Zm00001eb120080
	chr3	3573382	3573819	XLOC_011064	Zm00001eb119940
	chr3	3573382	3573819	XLOC_011064	Zm00001eb119950
	chr3	3573382	3573819	XLOC_011064	Zm00001eb119960
	chr3	3573382	3573819	XLOC_011064	Zm00001eb119970
	chr3	3573382	3573819	XLOC_011064	Zm00001eb119980
	chr3	3573382	3573819	XLOC_011064	Zm00001eb119990
	chr3	3573382	3573819	XLOC_011064	Zm00001eb120000
	chr3	3573382	3573819	XLOC_011064	Zm00001eb120010
	chr3	3573382	3573819	XLOC_011064	Zm00001eb120020
	chr3	3573382	3573819	XLOC_011064	Zm00001eb120030
	chr3	3573382	3573819	XLOC_011064	Zm00001eb120040
	chr3	3573382	3573819	XLOC_011064	Zm00001eb120050
	chr3	3573382	3573819	XLOC_011064	Zm00001eb120060
	chr3	3573382	3573819	XLOC_011064	Zm00001eb120090
	chr3	3573382	3573819	XLOC_011064	Zm00001eb120080
	chr3	10514428	10514831	XLOC_011157	Zm00001eb122500
	chr3	10514428	10514831	XLOC_011157	Zm00001eb122510
	chr3	10514428	10514831	XLOC_011157	Zm00001eb122520
	chr3	10514428	10514831	XLOC_011157	Zm00001eb122530
	chr3	10514428	10514831	XLOC_011157	Zm00001eb122550
	chr3	10514428	10514831	XLOC_011157	Zm00001eb122560
	chr3	10514428	10514831	XLOC_011157	Zm00001eb122570
	chr3	10514428	10514831	XLOC_011157	Zm00001eb122580
	chr3	10514428	10514831	XLOC_011157	Zm00001eb122590
	chr3	16676311	16676930	XLOC_011220	Zm00001eb124070
	chr3	16676311	16676930	XLOC_011220	Zm00001eb124060
	chr3	16676311	16676930	XLOC_011220	Zm00001eb124080
	chr3	16676311	16676930	XLOC_011220	Zm00001eb124100
	chr3	16676311	16676930	XLOC_011220	Zm00001eb124110
	chr3	16676311	16676930	XLOC_011220	Zm00001eb124120
	chr3	16676311	16676930	XLOC_011220	Zm00001eb124130
	chr3	65437186	65437514	XLOC_011468	Zm00001eb131410
	chr3	65437186	65437514	XLOC_011468	Zm00001eb131420
	chr3	65439082	65439796	XLOC_011468	Zm00001eb131410
	chr3	65439082	65439796	XLOC_011468	Zm00001eb131420
	chr3	172774429	172774635	XLOC_011976	Zm00001eb144760
	chr3	172775977	172776418	XLOC_011976	Zm00001eb144760
	chr3	172776978	172777273	XLOC_011976	Zm00001eb144760
	chr3	200356418	200357382	XLOC_012259	Zm00001eb152420
	chr3	200356418	200357382	XLOC_012259	Zm00001eb152430
	chr3	200356418	200357382	XLOC_012259	Zm00001eb152440
	chr3	200356418	200357382	XLOC_012259	Zm00001eb152450
	chr3	212216072	212217079	XLOC_012388	Zm00001eb156040
	chr3	212216072	212217079	XLOC_012388	Zm00001eb156050
	chr3	212216072	212217079	XLOC_012388	Zm00001eb156060
	chr3	212216072	212217079	XLOC_012388	Zm00001eb156070
	chr3	212216072	212217079	XLOC_012388	Zm00001eb156080
	chr3	212216072	212217079	XLOC_012388	Zm00001eb156090
	chr3	212216072	212217079	XLOC_012388	Zm00001eb156100
	chr3	212216072	212217079	XLOC_012388	Zm00001eb156110
	chr3	212216072	212217079	XLOC_012388	Zm00001eb156130
	chr3	212216072	212217079	XLOC_012388	Zm00001eb156140
	chr3	133428341	133429492	XLOC_013409	Zm00001eb137400
	chr3	133428341	133429492	XLOC_013409	Zm00001eb137410
	chr3	190848641	190849267	XLOC_013868	Zm00001eb149690
	chr3	190848641	190849267	XLOC_013868	Zm00001eb149700
	chr3	190848641	190849267	XLOC_013868	Zm00001eb149710
	chr3	190848641	190849267	XLOC_013868	Zm00001eb149720
	chr3	190848641	190849267	XLOC_013868	Zm00001eb149730
	chr3	190849357	190849764	XLOC_013868	Zm00001eb149690
	chr3	190849357	190849764	XLOC_013868	Zm00001eb149700
	chr3	190849357	190849764	XLOC_013868	Zm00001eb149710
	chr3	190849357	190849764	XLOC_013868	Zm00001eb149720
	chr3	190849357	190849764	XLOC_013868	Zm00001eb149730
	chr3	224964031	224964558	XLOC_014280	Zm00001eb160020
	chr3	224964031	224964558	XLOC_014280	Zm00001eb160030
	chr3	224964031	224964558	XLOC_014280	Zm00001eb160040
	chr3	224964031	224964558	XLOC_014280	Zm00001eb160050
	chr3	224964031	224964558	XLOC_014280	Zm00001eb160060
	chr3	224964031	224964558	XLOC_014280	Zm00001eb160070
	chr3	224964031	224964558	XLOC_014280	Zm00001eb160080
	chr3	224964031	224964558	XLOC_014280	Zm00001eb160100
	chr3	235975176	235976222	XLOC_014412	Zm00001eb163540
	chr3	235975176	235976222	XLOC_014412	Zm00001eb163550
	chr3	235975176	235976222	XLOC_014412	Zm00001eb163560
	chr3	235975176	235976222	XLOC_014412	Zm00001eb163570
	chr3	235975176	235976222	XLOC_014412	Zm00001eb163580
	chr3	235975176	235976222	XLOC_014412	Zm00001eb163590
	chr3	235975176	235976222	XLOC_014412	Zm00001eb163600
	chr3	235975176	235976222	XLOC_014412	Zm00001eb163630
	chr4	37644076	37644636	XLOC_014770	Zm00001eb173050
	chr4	37644076	37644636	XLOC_014770	Zm00001eb173060
	chr4	37644076	37644636	XLOC_014770	Zm00001eb173070
	chr4	37644076	37644636	XLOC_014770	Zm00001eb173080
	chr4	37645109	37645799	XLOC_014771	Zm00001eb173050
	chr4	37645109	37645799	XLOC_014771	Zm00001eb173060
	chr4	37645109	37645799	XLOC_014771	Zm00001eb173070
	chr4	37645109	37645799	XLOC_014771	Zm00001eb173080
	chr4	37646111	37646486	XLOC_014771	Zm00001eb173050
	chr4	37646111	37646486	XLOC_014771	Zm00001eb173060
	chr4	37646111	37646486	XLOC_014771	Zm00001eb173070
	chr4	37646111	37646486	XLOC_014771	Zm00001eb173080
	chr4	78465869	78466702	XLOC_014989	Zm00001eb178780
	chr4	99914647	99915002	XLOC_015072	Zm00001eb180830
	chr4	99914647	99915002	XLOC_015072	Zm00001eb180840
	chr4	99916744	99917105	XLOC_015072	Zm00001eb180830
	chr4	99916744	99917105	XLOC_015072	Zm00001eb180840
	chr4	125478543	125479498	XLOC_015129	Zm00001eb182480
	chr4	125478543	125479498	XLOC_015129	Zm00001eb182490
	chr4	125478543	125479498	XLOC_015129	Zm00001eb182520
	chr4	125478543	125479498	XLOC_015129	Zm00001eb182530
	chr4	3895835	3896799	XLOC_016213	Zm00001eb165550
	chr4	3895835	3896799	XLOC_016213	Zm00001eb165560
	chr4	3895835	3896799	XLOC_016213	Zm00001eb165570
	chr4	3895835	3896799	XLOC_016213	Zm00001eb165580
	chr4	32408887	32409581	XLOC_016427	Zm00001eb172020
	chr4	32408887	32409581	XLOC_016427	Zm00001eb172030
	chr4	32408887	32409581	XLOC_016427	Zm00001eb172040
	chr4	32408887	32409581	XLOC_016427	Zm00001eb172050
	chr4	73632789	73633115	XLOC_016664	Zm00001eb178220
	chr4	73632789	73633115	XLOC_016664	Zm00001eb178230
	chr4	73632789	73633115	XLOC_016664	Zm00001eb178240
	chr4	73641313	73641674	XLOC_016664	Zm00001eb178230
	chr4	73641313	73641674	XLOC_016664	Zm00001eb178240
LT, 6h	chr1	2789010	2790084	XLOC_000020	Zm00001eb000640
	chr1	2789010	2790084	XLOC_000020	Zm00001eb000650
	chr1	2789010	2790084	XLOC_000020	Zm00001eb000660
	chr1	2789010	2790084	XLOC_000020	Zm00001eb000670
	chr1	2789010	2790084	XLOC_000020	Zm00001eb000680
	chr1	2789010	2790084	XLOC_000020	Zm00001eb000690
	chr1	2789010	2790084	XLOC_000020	Zm00001eb000700
	chr1	2789010	2790084	XLOC_000020	Zm00001eb000710
	chr1	2789010	2790084	XLOC_000020	Zm00001eb000720
	chr1	2789010	2790084	XLOC_000020	Zm00001eb000740
	chr1	2789010	2790084	XLOC_000020	Zm00001eb000750
	chr1	2789010	2790084	XLOC_000020	Zm00001eb000760
	chr1	12587601	12588622	XLOC_000175	Zm00001eb004570
	chr1	12587601	12588622	XLOC_000175	Zm00001eb004590
	chr1	12587601	12588622	XLOC_000175	Zm00001eb004600
	chr1	12587601	12588622	XLOC_000175	Zm00001eb004610
	chr1	12587601	12588622	XLOC_000175	Zm00001eb004630
	chr1	12587601	12588622	XLOC_000175	Zm00001eb004640
	chr1	12587601	12588622	XLOC_000175	Zm00001eb004650
	chr1	12587601	12588622	XLOC_000175	Zm00001eb004660
	chr1	12587601	12588622	XLOC_000175	Zm00001eb004670
	chr1	12587601	12588622	XLOC_000175	Zm00001eb004690
	chr1	12587601	12588622	XLOC_000175	Zm00001eb004560
	chr1	187488456	187489518	XLOC_001300	Zm00001eb033780
	chr1	187488456	187489518	XLOC_001300	Zm00001eb033790
	chr1	187488456	187489518	XLOC_001300	Zm00001eb033800
	chr1	187488456	187489518	XLOC_001300	Zm00001eb033820
	chr1	187488456	187489518	XLOC_001300	Zm00001eb033830
	chr1	187488456	187489518	XLOC_001300	Zm00001eb033840
	chr1	291275083	291275659	XLOC_002261	Zm00001eb059740
	chr1	43803045	43803536	XLOC_002979	Zm00001eb013140
	chr1	43803045	43803536	XLOC_002979	Zm00001eb013150
	chr1	43803649	43803850	XLOC_002979	Zm00001eb013140
	chr1	43803649	43803850	XLOC_002979	Zm00001eb013150
	chr1	216219627	216219888	XLOC_003982	Zm00001eb041070
	chr1	216219627	216219888	XLOC_003982	Zm00001eb041080
	chr1	216219627	216219888	XLOC_003982	Zm00001eb041090
	chr1	216219627	216219888	XLOC_003982	Zm00001eb041100
	chr1	216219627	216219888	XLOC_003982	Zm00001eb041110
	chr1	216221546	216222340	XLOC_003982	Zm00001eb041070
	chr1	216221546	216222340	XLOC_003982	Zm00001eb041080
	chr1	216221546	216222340	XLOC_003982	Zm00001eb041090
	chr1	216221546	216222340	XLOC_003982	Zm00001eb041100
	chr1	216221546	216222340	XLOC_003982	Zm00001eb041110
	chr10	6808449	6809073	XLOC_006091	Zm00001eb407180
	chr10	6808449	6809073	XLOC_006091	Zm00001eb407190
	chr10	6808449	6809073	XLOC_006091	Zm00001eb407200
	chr10	6808449	6809073	XLOC_006091	Zm00001eb407210
	chr10	6808449	6809073	XLOC_006091	Zm00001eb407220
	chr10	6808449	6809073	XLOC_006091	Zm00001eb407240
	chr10	6808449	6809073	XLOC_006091	Zm00001eb407250
	chr10	6808449	6809073	XLOC_006091	Zm00001eb407260
	chr10	6808449	6809073	XLOC_006091	Zm00001eb407270
	chr10	6808449	6809073	XLOC_006091	Zm00001eb407280
	chr2	12459313	12459688	XLOC_007372	Zm00001eb071660
	chr2	12459313	12459688	XLOC_007372	Zm00001eb071670
	chr2	12459313	12459688	XLOC_007372	Zm00001eb071680
	chr2	12459313	12459688	XLOC_007372	Zm00001eb071700
	chr2	12459313	12459688	XLOC_007372	Zm00001eb071710
	chr2	12459313	12459688	XLOC_007372	Zm00001eb071720
	chr2	12459313	12459688	XLOC_007372	Zm00001eb071730
	chr2	12459313	12459688	XLOC_007372	Zm00001eb071740
	chr2	12459313	12459688	XLOC_007372	Zm00001eb071750
	chr2	12459313	12459688	XLOC_007372	Zm00001eb071760
	chr2	12463407	12463983	XLOC_007372	Zm00001eb071660
	chr2	12463407	12463983	XLOC_007372	Zm00001eb071670
	chr2	12463407	12463983	XLOC_007372	Zm00001eb071680
	chr2	12463407	12463983	XLOC_007372	Zm00001eb071700
	chr2	12463407	12463983	XLOC_007372	Zm00001eb071710
	chr2	12463407	12463983	XLOC_007372	Zm00001eb071720
	chr2	12463407	12463983	XLOC_007372	Zm00001eb071730
	chr2	12463407	12463983	XLOC_007372	Zm00001eb071740
	chr2	12463407	12463983	XLOC_007372	Zm00001eb071750
	chr2	12463407	12463983	XLOC_007372	Zm00001eb071760
	chr2	5767840	5769251	XLOC_009216	Zm00001eb068470
	chr2	5767840	5769251	XLOC_009216	Zm00001eb068480
	chr2	5767840	5769251	XLOC_009216	Zm00001eb068500
	chr2	5767840	5769251	XLOC_009216	Zm00001eb068510
	chr2	5767840	5769251	XLOC_009216	Zm00001eb068520
	chr2	5767840	5769251	XLOC_009216	Zm00001eb068530
	chr2	5767840	5769251	XLOC_009216	Zm00001eb068540
	chr2	43565815	43566350	XLOC_009662	Zm00001eb080670
	chr2	43565815	43566350	XLOC_009662	Zm00001eb080680
	chr2	43565815	43566350	XLOC_009662	Zm00001eb080690
	chr2	43567176	43567501	XLOC_009662	Zm00001eb080670
	chr2	43567176	43567501	XLOC_009662	Zm00001eb080680
	chr2	43567176	43567501	XLOC_009662	Zm00001eb080690
	chr2	56182796	56183342	XLOC_009752	Zm00001eb083230
	chr2	56182796	56183342	XLOC_009752	Zm00001eb083240
	chr2	56182796	56183342	XLOC_009752	Zm00001eb083250
	chr2	56182796	56183342	XLOC_009752	Zm00001eb083260
	chr2	56182796	56183342	XLOC_009752	Zm00001eb083270
	chr2	93611800	93612492	XLOC_009933	Zm00001eb087180
	chr2	165697685	165698172	XLOC_010215	Zm00001eb095360
	chr2	165697685	165698172	XLOC_010215	Zm00001eb095370
	chr2	165697685	165698172	XLOC_010215	Zm00001eb095390
	chr2	165702948	165703329	XLOC_010215	Zm00001eb095360
	chr2	165702948	165703329	XLOC_010215	Zm00001eb095370
	chr2	165702948	165703329	XLOC_010215	Zm00001eb095390
	chr2	205980158	205980766	XLOC_010538	Zm00001eb104950
	chr2	205980158	205980766	XLOC_010538	Zm00001eb104960
	chr2	205980158	205980766	XLOC_010538	Zm00001eb104970
	chr2	205980158	205980766	XLOC_010538	Zm00001eb104980
	chr2	205980158	205980766	XLOC_010538	Zm00001eb104990
	chr2	205980158	205980766	XLOC_010538	Zm00001eb105000
	chr3	228198050	228198744	XLOC_012565	Zm00001eb161050
	chr3	228198050	228198744	XLOC_012565	Zm00001eb161060
	chr3	228198050	228198744	XLOC_012565	Zm00001eb161070
	chr3	228198050	228198744	XLOC_012565	Zm00001eb161080
	chr3	228198050	228198744	XLOC_012565	Zm00001eb161090
	chr3	228198050	228198744	XLOC_012565	Zm00001eb161100
	chr3	228198050	228198744	XLOC_012565	Zm00001eb161110
	chr3	228198050	228198744	XLOC_012565	Zm00001eb161120
	chr3	228198050	228198744	XLOC_012565	Zm00001eb161130
	chr3	228198050	228198744	XLOC_012565	Zm00001eb161140
	chr4	20947026	20947497	XLOC_016349	Zm00001eb169740
	chr4	20947026	20947497	XLOC_016349	Zm00001eb169750
	chr4	101262862	101263339	XLOC_016783	Zm00001eb180950
	chr4	101262862	101263339	XLOC_016783	Zm00001eb180960
	chr4	101262862	101263339	XLOC_016783	Zm00001eb180970
	chr4	101262862	101263339	XLOC_016783	Zm00001eb180980
	chr4	101263441	101263783	XLOC_016783	Zm00001eb180950
	chr4	101263441	101263783	XLOC_016783	Zm00001eb180960
	chr4	101263441	101263783	XLOC_016783	Zm00001eb180970
	chr4	101263441	101263783	XLOC_016783	Zm00001eb180980
LT, 24h	chr1	7432877	7433911	XLOC_000111	Zm00001eb002610
	chr1	7432877	7433911	XLOC_000111	Zm00001eb002620
	chr1	7432877	7433911	XLOC_000111	Zm00001eb002640
	chr1	7432877	7433911	XLOC_000111	Zm00001eb002650
	chr1	7432877	7433911	XLOC_000111	Zm00001eb002660
	chr1	7432877	7433911	XLOC_000111	Zm00001eb002680
	chr1	7432877	7433911	XLOC_000111	Zm00001eb002690
	chr1	7432877	7433911	XLOC_000111	Zm00001eb002700
	chr1	7432877	7433911	XLOC_000111	Zm00001eb002710
	chr1	118464490	118465060	XLOC_001043	Zm00001eb026260
	chr1	118464490	118465060	XLOC_001043	Zm00001eb026270
	chr1	202197762	202198012	XLOC_001442	Zm00001eb037610
	chr1	202197762	202198012	XLOC_001442	Zm00001eb037620
	chr1	202197762	202198012	XLOC_001442	Zm00001eb037640
	chr1	202198676	202198903	XLOC_001442	Zm00001eb037610
	chr1	202198676	202198903	XLOC_001442	Zm00001eb037620
	chr1	202198676	202198903	XLOC_001442	Zm00001eb037640
	chr1	261004193	261004702	XLOC_001935	Zm00001eb051360
	chr1	261004193	261004702	XLOC_001935	Zm00001eb051370
	chr1	261004193	261004702	XLOC_001935	Zm00001eb051380
	chr1	261004193	261004702	XLOC_001935	Zm00001eb051390
	chr1	261004193	261004702	XLOC_001935	Zm00001eb051400
	chr1	261004772	261005048	XLOC_001935	Zm00001eb051360
	chr1	261004772	261005048	XLOC_001935	Zm00001eb051370
	chr1	261004772	261005048	XLOC_001935	Zm00001eb051380
	chr1	261004772	261005048	XLOC_001935	Zm00001eb051390
	chr1	261004772	261005048	XLOC_001935	Zm00001eb051400
	chr1	286022324	286022679	XLOC_002206	Zm00001eb058140
	chr1	286022324	286022679	XLOC_002206	Zm00001eb058150
	chr1	286022324	286022679	XLOC_002206	Zm00001eb058160
	chr1	286022324	286022679	XLOC_002206	Zm00001eb058170
	chr1	286024850	286025055	XLOC_002206	Zm00001eb058150
	chr1	286024850	286025055	XLOC_002206	Zm00001eb058160
	chr1	286024850	286025055	XLOC_002206	Zm00001eb058170
	chr1	32971819	32972042	XLOC_002863	Zm00001eb010400
	chr1	32981169	32981515	XLOC_002863	Zm00001eb010400
	chr1	32981650	32982408	XLOC_002863	Zm00001eb010400
	chr1	32981650	32982441	XLOC_002863	Zm00001eb010400
	chr1	64063031	64063732	XLOC_003158	Zm00001eb017960
	chr1	64063031	64063732	XLOC_003158	Zm00001eb017970
	chr1	64063031	64063732	XLOC_003158	Zm00001eb017990
	chr1	64063031	64063732	XLOC_003158	Zm00001eb018000
	chr1	64063031	64063732	XLOC_003158	Zm00001eb018010
	chr1	64063031	64063732	XLOC_003158	Zm00001eb018020
	chr1	64063031	64063732	XLOC_003158	Zm00001eb018030
	chr1	64063031	64063732	XLOC_003158	Zm00001eb017980
	chr1	81467881	81468175	XLOC_003284	Zm00001eb021390
	chr1	81467881	81468175	XLOC_003284	Zm00001eb021400
	chr1	81467881	81468175	XLOC_003284	Zm00001eb021410
	chr1	81467881	81468175	XLOC_003284	Zm00001eb021420
	chr1	81468294	81468642	XLOC_003284	Zm00001eb021390
	chr1	81468294	81468642	XLOC_003284	Zm00001eb021400
	chr1	81468294	81468642	XLOC_003284	Zm00001eb021410
	chr1	81468294	81468642	XLOC_003284	Zm00001eb021420
	chr1	176967611	176968340	XLOC_003657	Zm00001eb031510
	chr1	176967611	176968340	XLOC_003657	Zm00001eb031520
	chr1	176967611	176968340	XLOC_003657	Zm00001eb031530
	chr1	176967611	176968340	XLOC_003657	Zm00001eb031540
	chr1	176967611	176968340	XLOC_003657	Zm00001eb031550
	chr1	176967611	176968340	XLOC_003657	Zm00001eb031560
	chr1	176967611	176968340	XLOC_003657	Zm00001eb031570
	chr1	176967611	176968340	XLOC_003657	Zm00001eb031580
	chr1	176967611	176968340	XLOC_003657	Zm00001eb031590
	chr1	176967611	176968340	XLOC_003657	Zm00001eb031600
	chr1	176967611	176968340	XLOC_003657	Zm00001eb031610
	chr10	8632418	8633010	XLOC_005008	Zm00001eb407650
	chr10	8632418	8633010	XLOC_005008	Zm00001eb407660
	chr10	8632418	8633010	XLOC_005008	Zm00001eb407670
	chr10	8632418	8633010	XLOC_005008	Zm00001eb407680
	chr10	8632418	8633010	XLOC_005008	Zm00001eb407690
	chr10	8632418	8633010	XLOC_005008	Zm00001eb407700
	chr10	8632418	8633010	XLOC_005008	Zm00001eb407710
	chr10	8632418	8633010	XLOC_005008	Zm00001eb407720
	chr10	85115569	85116115	XLOC_005351	Zm00001eb416750
	chr10	85115569	85116115	XLOC_005351	Zm00001eb416760
	chr10	85115569	85116115	XLOC_005351	Zm00001eb416770
	chr10	85115569	85116115	XLOC_005351	Zm00001eb416780
	chr10	85115569	85116115	XLOC_005351	Zm00001eb416790
	chr10	85116232	85116674	XLOC_005351	Zm00001eb416750
	chr10	85116232	85116674	XLOC_005351	Zm00001eb416760
	chr10	85116232	85116674	XLOC_005351	Zm00001eb416770
	chr10	85116232	85116674	XLOC_005351	Zm00001eb416780
	chr10	85116232	85116674	XLOC_005351	Zm00001eb416790
	chr10	92940858	92941842	XLOC_005410	Zm00001eb418240
	chr10	92940858	92941842	XLOC_005410	Zm00001eb418250
	chr10	92940858	92941842	XLOC_005410	Zm00001eb418260
	chr10	92940858	92941842	XLOC_005410	Zm00001eb418270
	chr10	149630853	149631134	XLOC_005947	Zm00001eb433190
	chr10	149630853	149631134	XLOC_005947	Zm00001eb433200
	chr10	149630853	149631134	XLOC_005947	Zm00001eb433210
	chr10	149630853	149631134	XLOC_005947	Zm00001eb433220
	chr10	149630853	149631134	XLOC_005947	Zm00001eb433230
	chr10	149630853	149631134	XLOC_005947	Zm00001eb433250
	chr10	149630853	149631134	XLOC_005947	Zm00001eb433260
	chr10	149630853	149631134	XLOC_005947	Zm00001eb433270
	chr10	149630853	149631134	XLOC_005947	Zm00001eb433280
	chr10	149630853	149631134	XLOC_005947	Zm00001eb433300
	chr10	149630853	149631134	XLOC_005947	Zm00001eb433310
	chr10	149630853	149631134	XLOC_005947	Zm00001eb433320
	chr10	149630853	149631134	XLOC_005947	Zm00001eb433330
	chr10	149630853	149631134	XLOC_005947	Zm00001eb433340
	chr10	149630853	149631134	XLOC_005947	Zm00001eb433350
	chr10	149631726	149632054	XLOC_005947	Zm00001eb433190
	chr10	149631726	149632054	XLOC_005947	Zm00001eb433200
	chr10	149631726	149632054	XLOC_005947	Zm00001eb433210
	chr10	149631726	149632054	XLOC_005947	Zm00001eb433220
	chr10	149631726	149632054	XLOC_005947	Zm00001eb433230
	chr10	149631726	149632054	XLOC_005947	Zm00001eb433250
	chr10	149631726	149632054	XLOC_005947	Zm00001eb433260
	chr10	149631726	149632054	XLOC_005947	Zm00001eb433270
	chr10	149631726	149632054	XLOC_005947	Zm00001eb433280
	chr10	149631726	149632054	XLOC_005947	Zm00001eb433300
	chr10	149631726	149632054	XLOC_005947	Zm00001eb433310
	chr10	149631726	149632054	XLOC_005947	Zm00001eb433320
	chr10	149631726	149632054	XLOC_005947	Zm00001eb433330
	chr10	149631726	149632054	XLOC_005947	Zm00001eb433340
	chr10	149631726	149632054	XLOC_005947	Zm00001eb433350
	chr10	149631726	149632054	XLOC_005947	Zm00001eb433360
	chr10	151656219	151656951	XLOC_005997	Zm00001eb434430
	chr10	151656219	151656951	XLOC_005997	Zm00001eb434450
	chr10	151656219	151656951	XLOC_005997	Zm00001eb434460
	chr10	151657032	151657412	XLOC_005997	Zm00001eb434430
	chr10	151657032	151657412	XLOC_005997	Zm00001eb434450
	chr10	151657032	151657412	XLOC_005997	Zm00001eb434460
	chr10	35559055	35559431	XLOC_006244	Zm00001eb411450
	chr10	35559055	35559431	XLOC_006244	Zm00001eb411460
	chr10	35559211	35559430	XLOC_006244	Zm00001eb411450
	chr10	35559211	35559430	XLOC_006244	Zm00001eb411460
	chr10	35559836	35560057	XLOC_006244	Zm00001eb411450
	chr10	35559836	35560057	XLOC_006244	Zm00001eb411460
	chr10	35559846	35560057	XLOC_006244	Zm00001eb411450
	chr10	35559846	35560057	XLOC_006244	Zm00001eb411460
	chr10	123797356	123798109	XLOC_006714	Zm00001eb423650
	chr10	123797356	123798109	XLOC_006714	Zm00001eb423670
	chr10	123797356	123798109	XLOC_006714	Zm00001eb423690
	chr10	123797356	123798109	XLOC_006714	Zm00001eb423700
	chr10	123797356	123798109	XLOC_006714	Zm00001eb423710
	chr10	123797356	123798109	XLOC_006714	Zm00001eb423680
	chr10	123800587	123800802	XLOC_006714	Zm00001eb423650
	chr10	123800587	123800802	XLOC_006714	Zm00001eb423670
	chr10	123800587	123800802	XLOC_006714	Zm00001eb423690
	chr10	123800587	123800802	XLOC_006714	Zm00001eb423700
	chr10	123800587	123800802	XLOC_006714	Zm00001eb423710
	chr10	123800587	123800802	XLOC_006714	Zm00001eb423680
	chr2	12459313	12459688	XLOC_007372	Zm00001eb071660
	chr2	12459313	12459688	XLOC_007372	Zm00001eb071670
	chr2	12459313	12459688	XLOC_007372	Zm00001eb071680
	chr2	12459313	12459688	XLOC_007372	Zm00001eb071700
	chr2	12459313	12459688	XLOC_007372	Zm00001eb071710
	chr2	12459313	12459688	XLOC_007372	Zm00001eb071720
	chr2	12459313	12459688	XLOC_007372	Zm00001eb071730
	chr2	12459313	12459688	XLOC_007372	Zm00001eb071740
	chr2	12459313	12459688	XLOC_007372	Zm00001eb071750
	chr2	12459313	12459688	XLOC_007372	Zm00001eb071760
	chr2	12463407	12463983	XLOC_007372	Zm00001eb071660
	chr2	12463407	12463983	XLOC_007372	Zm00001eb071670
	chr2	12463407	12463983	XLOC_007372	Zm00001eb071680
	chr2	12463407	12463983	XLOC_007372	Zm00001eb071700
	chr2	12463407	12463983	XLOC_007372	Zm00001eb071710
	chr2	12463407	12463983	XLOC_007372	Zm00001eb071720
	chr2	12463407	12463983	XLOC_007372	Zm00001eb071730
	chr2	12463407	12463983	XLOC_007372	Zm00001eb071740
	chr2	12463407	12463983	XLOC_007372	Zm00001eb071750
	chr2	12463407	12463983	XLOC_007372	Zm00001eb071760
	chr2	57768355	57768578	XLOC_007807	Zm00001eb083620
	chr2	57768355	57768578	XLOC_007807	Zm00001eb083640
	chr2	57768355	57768578	XLOC_007807	Zm00001eb083650
	chr2	57768355	57768578	XLOC_007807	Zm00001eb083660
	chr2	57768355	57768578	XLOC_007807	Zm00001eb083670
	chr2	57768355	57768578	XLOC_007807	Zm00001eb083630
	chr2	57778327	57779067	XLOC_007807	Zm00001eb083620
	chr2	57778327	57779067	XLOC_007807	Zm00001eb083640
	chr2	57778327	57779067	XLOC_007807	Zm00001eb083650
	chr2	57778327	57779067	XLOC_007807	Zm00001eb083660
	chr2	57778327	57779067	XLOC_007807	Zm00001eb083670
	chr2	57778327	57779067	XLOC_007807	Zm00001eb083630
	chr2	242087276	242087904	XLOC_009103	Zm00001eb118030
	chr2	242087276	242087904	XLOC_009103	Zm00001eb118040
	chr2	242087276	242087904	XLOC_009103	Zm00001eb118050
	chr2	242087276	242087904	XLOC_009103	Zm00001eb118060
	chr2	6699719	6699970	XLOC_009238	Zm00001eb069000
	chr2	6699719	6699970	XLOC_009238	Zm00001eb069010
	chr2	6699719	6699970	XLOC_009238	Zm00001eb069020
	chr2	6699719	6699970	XLOC_009238	Zm00001eb069030
	chr2	6699719	6699970	XLOC_009238	Zm00001eb069040
	chr2	6699719	6699970	XLOC_009238	Zm00001eb069050
	chr2	6699719	6699970	XLOC_009238	Zm00001eb069060
	chr2	6699719	6699970	XLOC_009238	Zm00001eb069070
	chr2	6699719	6699970	XLOC_009238	Zm00001eb069080
	chr2	6699719	6699970	XLOC_009238	Zm00001eb069090
	chr2	6700085	6700497	XLOC_009238	Zm00001eb069000
	chr2	6700085	6700497	XLOC_009238	Zm00001eb069010
	chr2	6700085	6700497	XLOC_009238	Zm00001eb069020
	chr2	6700085	6700497	XLOC_009238	Zm00001eb069030
	chr2	6700085	6700497	XLOC_009238	Zm00001eb069040
	chr2	6700085	6700497	XLOC_009238	Zm00001eb069050
	chr2	6700085	6700497	XLOC_009238	Zm00001eb069060
	chr2	6700085	6700497	XLOC_009238	Zm00001eb069070
	chr2	6700085	6700497	XLOC_009238	Zm00001eb069080
	chr2	6700085	6700497	XLOC_009238	Zm00001eb069090
	chr2	31716043	31716924	XLOC_009549	Zm00001eb077870
	chr2	31716043	31716924	XLOC_009549	Zm00001eb077880
	chr2	31927640	31927860	XLOC_009553	Zm00001eb077900
	chr2	31927640	31927860	XLOC_009553	Zm00001eb077910
	chr2	31927640	31927860	XLOC_009553	Zm00001eb077920
	chr2	31927640	31927860	XLOC_009553	Zm00001eb077930
	chr2	31927640	31927860	XLOC_009553	Zm00001eb077940
	chr2	31929232	31930378	XLOC_009553	Zm00001eb077900
	chr2	31929232	31930378	XLOC_009553	Zm00001eb077910
	chr2	31929232	31930378	XLOC_009553	Zm00001eb077920
	chr2	31929232	31930378	XLOC_009553	Zm00001eb077930
	chr2	31929232	31930378	XLOC_009553	Zm00001eb077940
	chr2	32537750	32538657	XLOC_009557	Zm00001eb078030
	chr2	32537750	32538657	XLOC_009557	Zm00001eb078040
	chr2	32537750	32538657	XLOC_009557	Zm00001eb078050
	chr2	32537750	32538657	XLOC_009557	Zm00001eb078060
	chr2	32537750	32538657	XLOC_009557	Zm00001eb078070
	chr2	32537750	32538657	XLOC_009557	Zm00001eb078080
	chr2	32537750	32538657	XLOC_009557	Zm00001eb078090
	chr2	56182796	56183342	XLOC_009752	Zm00001eb083230
	chr2	56182796	56183342	XLOC_009752	Zm00001eb083240
	chr2	56182796	56183342	XLOC_009752	Zm00001eb083250
	chr2	56182796	56183342	XLOC_009752	Zm00001eb083260
	chr2	56182796	56183342	XLOC_009752	Zm00001eb083270
	chr3	65437186	65437514	XLOC_011468	Zm00001eb131410
	chr3	65437186	65437514	XLOC_011468	Zm00001eb131420
	chr3	65439082	65439796	XLOC_011468	Zm00001eb131410
	chr3	65439082	65439796	XLOC_011468	Zm00001eb131420
	chr3	200356418	200357382	XLOC_012259	Zm00001eb152420
	chr3	200356418	200357382	XLOC_012259	Zm00001eb152430
	chr3	200356418	200357382	XLOC_012259	Zm00001eb152440
	chr3	200356418	200357382	XLOC_012259	Zm00001eb152450
	chr3	212216072	212217079	XLOC_012388	Zm00001eb156040
	chr3	212216072	212217079	XLOC_012388	Zm00001eb156050
	chr3	212216072	212217079	XLOC_012388	Zm00001eb156060
	chr3	212216072	212217079	XLOC_012388	Zm00001eb156070
	chr3	212216072	212217079	XLOC_012388	Zm00001eb156080
	chr3	212216072	212217079	XLOC_012388	Zm00001eb156090
	chr3	212216072	212217079	XLOC_012388	Zm00001eb156100
	chr3	212216072	212217079	XLOC_012388	Zm00001eb156110
	chr3	212216072	212217079	XLOC_012388	Zm00001eb156130
	chr3	212216072	212217079	XLOC_012388	Zm00001eb156140
	chr3	64929768	64930356	XLOC_013182	Zm00001eb131350
	chr3	64932652	64932998	XLOC_013182	Zm00001eb131350
	chr3	133428341	133429492	XLOC_013409	Zm00001eb137400
	chr3	133428341	133429492	XLOC_013409	Zm00001eb137410
	chr3	133591102	133591845	XLOC_013412	Zm00001eb137410
	chr3	133591102	133591845	XLOC_013412	Zm00001eb137420
	chr3	133591102	133591845	XLOC_013412	Zm00001eb137430
	chr3	133591102	133591845	XLOC_013412	Zm00001eb137440
	chr3	133591102	133591845	XLOC_013412	Zm00001eb137460
	chr3	133591102	133591845	XLOC_013412	Zm00001eb137470
	chr3	154569986	154570768	XLOC_013579	Zm00001eb141590
	chr3	154569986	154570768	XLOC_013579	Zm00001eb141600
	chr3	154569986	154570768	XLOC_013579	Zm00001eb141610
	chr3	154569986	154570768	XLOC_013579	Zm00001eb141620
	chr3	154569986	154570768	XLOC_013579	Zm00001eb141630
	chr4	7078750	7079246	XLOC_014543	Zm00001eb167080
	chr4	7078750	7079246	XLOC_014543	Zm00001eb167090
	chr4	7078750	7079246	XLOC_014543	Zm00001eb167110
	chr4	7078750	7079246	XLOC_014543	Zm00001eb167120
	chr4	7078750	7079246	XLOC_014543	Zm00001eb167130
	chr4	7078750	7079246	XLOC_014543	Zm00001eb167140
	chr4	7078750	7079246	XLOC_014543	Zm00001eb167150
	chr4	7078750	7079246	XLOC_014543	Zm00001eb167160
	chr4	7078750	7079246	XLOC_014543	Zm00001eb167100
	chr4	7079318	7079798	XLOC_014543	Zm00001eb167080
	chr4	7079318	7079798	XLOC_014543	Zm00001eb167090
	chr4	7079318	7079798	XLOC_014543	Zm00001eb167110
	chr4	7079318	7079798	XLOC_014543	Zm00001eb167120
	chr4	7079318	7079798	XLOC_014543	Zm00001eb167130
	chr4	7079318	7079798	XLOC_014543	Zm00001eb167140
	chr4	7079318	7079798	XLOC_014543	Zm00001eb167150
	chr4	7079318	7079798	XLOC_014543	Zm00001eb167160
	chr4	7079318	7079798	XLOC_014543	Zm00001eb167100
	chr4	125478543	125479498	XLOC_015129	Zm00001eb182480
	chr4	125478543	125479498	XLOC_015129	Zm00001eb182490
	chr4	125478543	125479498	XLOC_015129	Zm00001eb182520
	chr4	125478543	125479498	XLOC_015129	Zm00001eb182530
	chr4	1138477	1139255	XLOC_016169	Zm00001eb164360
	chr4	1138477	1139255	XLOC_016169	Zm00001eb164370
	chr4	1138477	1139255	XLOC_016169	Zm00001eb164380
	chr4	1138477	1139255	XLOC_016169	Zm00001eb164390
	chr4	3900904	3901600	XLOC_016214	Zm00001eb165550
	chr4	3900904	3901600	XLOC_016214	Zm00001eb165560
	chr4	3900904	3901600	XLOC_016214	Zm00001eb165570
	chr4	3900904	3901600	XLOC_016214	Zm00001eb165580
	chr4	3902838	3903343	XLOC_016214	Zm00001eb165550
	chr4	3902838	3903343	XLOC_016214	Zm00001eb165560
	chr4	3902838	3903343	XLOC_016214	Zm00001eb165570
	chr4	3902838	3903343	XLOC_016214	Zm00001eb165580
	chr4	6827170	6827994	XLOC_016249	Zm00001eb166990
	chr4	6827170	6827994	XLOC_016249	Zm00001eb167000
	chr4	6827170	6827994	XLOC_016249	Zm00001eb167010
	chr4	6827170	6827994	XLOC_016249	Zm00001eb167020
	chr4	6827170	6827994	XLOC_016249	Zm00001eb167030
	chr4	6827170	6827994	XLOC_016249	Zm00001eb167040
	chr4	6827170	6827994	XLOC_016249	Zm00001eb167050
	chr4	6827170	6827994	XLOC_016249	Zm00001eb167060
	chr4	6827170	6827994	XLOC_016249	Zm00001eb167070
	chr4	6828077	6828277	XLOC_016249	Zm00001eb166990
	chr4	6828077	6828277	XLOC_016249	Zm00001eb167000
	chr4	6828077	6828277	XLOC_016249	Zm00001eb167010
	chr4	6828077	6828277	XLOC_016249	Zm00001eb167020
	chr4	6828077	6828277	XLOC_016249	Zm00001eb167030
	chr4	6828077	6828277	XLOC_016249	Zm00001eb167040
	chr4	6828077	6828277	XLOC_016249	Zm00001eb167050
	chr4	6828077	6828277	XLOC_016249	Zm00001eb167060
	chr4	6828077	6828277	XLOC_016249	Zm00001eb167070
	chr4	41232060	41232578	XLOC_016502	Zm00001eb174090
	chr4	41232060	41232578	XLOC_016502	Zm00001eb174100
	chr4	41237378	41238075	XLOC_016502	Zm00001eb174090
	chr4	41237378	41238075	XLOC_016502	Zm00001eb174100
	chr4	67832655	67832969	XLOC_016633	Zm00001eb177440
	chr4	67837474	67837883	XLOC_016633	Zm00001eb177440
	chr4	73632789	73633115	XLOC_016664	Zm00001eb178220
	chr4	73632789	73633115	XLOC_016664	Zm00001eb178230
	chr4	73632789	73633115	XLOC_016664	Zm00001eb178240
	chr4	73641313	73641674	XLOC_016664	Zm00001eb178230
	chr4	73641313	73641674	XLOC_016664	Zm00001eb178240

## Sheet: Table S10
Table S10 Potential trans-targets for differentially expressed lncRNAs, identified using LncTar (ndG < -0.15)
lncRNA ID	Length_Query	Target transcript	Target Gene ID	Target length	ndG	lncRNA start position	lncRNA end position	Target start position	Target end position
XLOC_000175	1021	Zm00001eb060420_T001	Zm00001eb060420	704	-0.157	720	1021	1	302
XLOC_000175	1021	Zm00001eb062650_T001	Zm00001eb062650	351	-0.1903	814	1021	1	208
XLOC_000175	1021	Zm00001eb316830_T001	Zm00001eb316830	463	-0.1627	749	1021	1	273
XLOC_000175	1021	Zm00001eb372510_T001	Zm00001eb372510	264	-0.2529	911	1021	1	111
XLOC_000175	1021	Zm00001eb405530_T001	Zm00001eb405530	297	-0.1998	758	1021	1	264
XLOC_001043	570	Zm00001eb061100_T001	Zm00001eb061100	228	-0.2249	1	92	137	228
XLOC_002167	723	Zm00001eb069040_T001	Zm00001eb069040	204	-0.1553	500	703	1	204
XLOC_002167	723	Zm00001eb301270_T001	Zm00001eb301270	255	-0.1663	188	442	1	255
XLOC_002206	560	Zm00001eb013070_T001	Zm00001eb013070	225	-0.1734	63	287	1	225
XLOC_002206	560	Zm00001eb061090_T001	Zm00001eb061090	273	-0.1526	87	359	1	273
XLOC_002206	560	Zm00001eb158640_T001	Zm00001eb158640	225	-0.1508	79	303	1	225
XLOC_002206	560	Zm00001eb222700_T001	Zm00001eb222700	417	-0.1663	9	425	1	417
XLOC_002206	560	Zm00001eb374880_T001	Zm00001eb374880	636	-0.1659	1	410	227	636
XLOC_002206	560	Zm00001eb405530_T001	Zm00001eb405530	297	-0.2083	178	474	1	297
XLOC_002979	692	Zm00001eb061020_T001	Zm00001eb061020	321	-0.1776	1	275	47	321
XLOC_002979	692	Zm00001eb061090_T001	Zm00001eb061090	273	-0.1742	1	246	28	273
XLOC_002979	692	Zm00001eb061200_T002	Zm00001eb061200	1829	-0.1587	1	361	1469	1829
XLOC_002979	692	Zm00001eb061320_T001	Zm00001eb061320	870	-0.1847	1	344	527	870
XLOC_002979	692	Zm00001eb061610_T003	Zm00001eb061610	1589	-0.1525	1	294	1296	1589
XLOC_002979	692	Zm00001eb062590_T001	Zm00001eb062590	255	-0.1734	24	278	1	255
XLOC_002979	692	Zm00001eb062720_T001	Zm00001eb062720	1467	-0.1781	1	279	1189	1467
XLOC_002979	692	Zm00001eb063510_T001	Zm00001eb063510	1500	-0.154	1	368	1133	1500
XLOC_002979	692	Zm00001eb109440_T004	Zm00001eb109440	1270	-0.1931	1	264	1007	1270
XLOC_002979	692	Zm00001eb156200_T001	Zm00001eb156200	404	-0.165	1	377	28	404
XLOC_002979	692	Zm00001eb340160_T001	Zm00001eb340160	970	-0.1511	1	436	535	970
XLOC_002979	692	Zm00001eb405500_T001	Zm00001eb405500	308	-0.1569	1	308	1	308
XLOC_002979	692	Zm00001eb405530_T001	Zm00001eb405530	297	-0.1691	1	297	1	297
XLOC_002979	692	Zm00001eb406630_T001	Zm00001eb406630	225	-0.1661	52	276	1	225
XLOC_002979	692	Zm00001eb406640_T001	Zm00001eb406640	225	-0.1815	52	276	1	225
XLOC_002979	692	Zm00001eb407140_T001	Zm00001eb407140	357	-0.1549	1	276	82	357
XLOC_005947	609	Zm00001eb004600_T001	Zm00001eb004600	351	-0.1816	1	321	31	351
XLOC_005947	609	Zm00001eb004650_T001	Zm00001eb004650	369	-0.2252	1	273	97	369
XLOC_005947	609	Zm00001eb013070_T001	Zm00001eb013070	225	-0.1757	64	288	1	225
XLOC_005947	609	Zm00001eb021660_T001	Zm00001eb021660	240	-0.1517	69	308	1	240
XLOC_005947	609	Zm00001eb051810_T001	Zm00001eb051810	303	-0.156	10	312	1	303
XLOC_005947	609	Zm00001eb068470_T001	Zm00001eb068470	462	-0.1673	1	380	83	462
XLOC_005947	609	Zm00001eb069040_T001	Zm00001eb069040	204	-0.1771	97	300	1	204
XLOC_005947	609	Zm00001eb073310_T001	Zm00001eb073310	2019	-0.1717	1	319	1701	2019
XLOC_005947	609	Zm00001eb156200_T001	Zm00001eb156200	404	-0.1522	4	407	1	404
XLOC_005947	609	Zm00001eb158640_T001	Zm00001eb158640	225	-0.1673	91	315	1	225
XLOC_005947	609	Zm00001eb182560_T001	Zm00001eb182560	517	-0.1505	1	293	225	517
XLOC_005947	609	Zm00001eb201180_T001	Zm00001eb201180	408	-0.1581	27	434	1	408
XLOC_005947	609	Zm00001eb207670_T001	Zm00001eb207670	648	-0.1517	1	342	307	648
XLOC_005947	609	Zm00001eb215270_T001	Zm00001eb215270	267	-0.1586	105	371	1	267
XLOC_005947	609	Zm00001eb254440_T001	Zm00001eb254440	785	-0.1503	1	318	468	785
XLOC_005947	609	Zm00001eb280150_T001	Zm00001eb280150	306	-0.152	1	294	13	306
XLOC_005947	609	Zm00001eb293270_T001	Zm00001eb293270	378	-0.158	1	252	127	378
XLOC_005947	609	Zm00001eb296630_T001	Zm00001eb296630	651	-0.1549	1	357	295	651
XLOC_005947	609	Zm00001eb301270_T001	Zm00001eb301270	255	-0.1623	52	306	1	255
XLOC_005947	609	Zm00001eb336410_T001	Zm00001eb336410	618	-0.1769	1	346	273	618
XLOC_005947	609	Zm00001eb400190_T001	Zm00001eb400190	1324	-0.151	1	324	1001	1324
XLOC_005947	609	Zm00001eb402150_T001	Zm00001eb402150	265	-0.1748	1	240	26	265
XLOC_005947	609	Zm00001eb410040_T001	Zm00001eb410040	947	-0.1559	1	325	623	947
XLOC_005947	609	Zm00001eb429290_T001	Zm00001eb429290	814	-0.1524	1	283	532	814
XLOC_006091	624	Zm00001eb006030_T001	Zm00001eb006030	306	-0.1852	1	169	138	306
XLOC_006091	624	Zm00001eb006040_T003	Zm00001eb006040	2229	-0.2324	1	222	2008	2229
XLOC_006091	624	Zm00001eb006060_T001	Zm00001eb006060	288	-0.1776	1	129	160	288
XLOC_006091	624	Zm00001eb006130_T001	Zm00001eb006130	384	-0.1709	1	355	30	384
XLOC_006091	624	Zm00001eb006150_T001	Zm00001eb006150	1096	-0.155	1	236	861	1096
XLOC_006091	624	Zm00001eb035600_T001	Zm00001eb035600	571	-0.1551	1	423	149	571
XLOC_006091	624	Zm00001eb042410_T001	Zm00001eb042410	273	-0.1561	24	296	1	273
XLOC_006091	624	Zm00001eb043810_T001	Zm00001eb043810	635	-0.1512	1	329	307	635
XLOC_006091	624	Zm00001eb055260_T001	Zm00001eb055260	602	-0.1646	1	374	229	602
XLOC_006091	624	Zm00001eb060320_T001	Zm00001eb060320	390	-0.1707	1	312	79	390
XLOC_006091	624	Zm00001eb061020_T001	Zm00001eb061020	321	-0.216	1	232	90	321
XLOC_006091	624	Zm00001eb061070_T002	Zm00001eb061070	1558	-0.2112	1	241	1318	1558
XLOC_006091	624	Zm00001eb061090_T001	Zm00001eb061090	273	-0.1589	1	262	12	273
XLOC_006091	624	Zm00001eb061260_T002	Zm00001eb061260	2638	-0.1824	1	335	2304	2638
XLOC_006091	624	Zm00001eb061270_T001	Zm00001eb061270	381	-0.1563	1	265	117	381
XLOC_006091	624	Zm00001eb061430_T001	Zm00001eb061430	4323	-0.1521	1	313	4011	4323
XLOC_006091	624	Zm00001eb062280_T001	Zm00001eb062280	390	-0.1749	1	300	91	390
XLOC_006091	624	Zm00001eb062310_T001	Zm00001eb062310	7040	-0.1607	1	304	6737	7040
XLOC_006091	624	Zm00001eb062650_T001	Zm00001eb062650	351	-0.158	1	296	56	351
XLOC_006091	624	Zm00001eb062660_T001	Zm00001eb062660	744	-0.1658	1	354	391	744
XLOC_006091	624	Zm00001eb063450_T002	Zm00001eb063450	2453	-0.1501	1	359	2095	2453
XLOC_006091	624	Zm00001eb063570_T001	Zm00001eb063570	303	-0.1975	1	238	66	303
XLOC_006091	624	Zm00001eb063600_T004	Zm00001eb063600	2270	-0.2032	1	293	1978	2270
XLOC_006091	624	Zm00001eb064210_T001	Zm00001eb064210	2914	-0.1692	1	363	2552	2914
XLOC_006091	624	Zm00001eb064900_T001	Zm00001eb064900	482	-0.1998	1	359	124	482
XLOC_006091	624	Zm00001eb065170_T001	Zm00001eb065170	1179	-0.1824	1	343	837	1179
XLOC_006091	624	Zm00001eb065440_T001	Zm00001eb065440	747	-0.1805	1	358	390	747
XLOC_006091	624	Zm00001eb068470_T001	Zm00001eb068470	462	-0.1752	1	297	166	462
XLOC_006091	624	Zm00001eb069040_T001	Zm00001eb069040	204	-0.1941	1	193	12	204
XLOC_006091	624	Zm00001eb069310_T001	Zm00001eb069310	587	-0.1529	1	332	256	587
XLOC_006091	624	Zm00001eb156200_T001	Zm00001eb156200	404	-0.1973	1	351	54	404
XLOC_006091	624	Zm00001eb177260_T001	Zm00001eb177260	363	-0.1685	1	296	68	363
XLOC_006091	624	Zm00001eb301270_T001	Zm00001eb301270	255	-0.2444	1	177	79	255
XLOC_006091	624	Zm00001eb342740_T001	Zm00001eb342740	309	-0.1838	1	247	63	309
XLOC_006091	624	Zm00001eb372510_T001	Zm00001eb372510	264	-0.175	1	250	15	264
XLOC_006091	624	Zm00001eb404810_T001	Zm00001eb404810	347	-0.1684	1	245	103	347
XLOC_006091	624	Zm00001eb405500_T001	Zm00001eb405500	308	-0.2168	1	285	24	308
XLOC_006091	624	Zm00001eb405530_T001	Zm00001eb405530	297	-0.2006	1	285	13	297
XLOC_006091	624	Zm00001eb405630_T004	Zm00001eb405630	2994	-0.1512	1	466	2529	2994
XLOC_006091	624	Zm00001eb405640_T002	Zm00001eb405640	2074	-0.1788	1	284	1791	2074
XLOC_006091	624	Zm00001eb406060_T002	Zm00001eb406060	1209	-0.1672	1	307	903	1209
XLOC_006091	624	Zm00001eb406630_T001	Zm00001eb406630	225	-0.2546	1	163	63	225
XLOC_006091	624	Zm00001eb406640_T001	Zm00001eb406640	225	-0.2604	1	163	63	225
XLOC_006091	624	Zm00001eb406960_T002	Zm00001eb406960	2627	-0.1576	1	259	2369	2627
XLOC_006091	624	Zm00001eb407080_T003	Zm00001eb407080	1667	-0.1578	1	432	1236	1667
XLOC_006091	624	Zm00001eb407140_T001	Zm00001eb407140	357	-0.1551	1	357	1	357
XLOC_006091	624	Zm00001eb407420_T001	Zm00001eb407420	319	-0.1823	1	233	87	319
XLOC_006091	624	Zm00001eb429290_T001	Zm00001eb429290	814	-0.1506	1	359	456	814
XLOC_006714	968	Zm00001eb061020_T001	Zm00001eb061020	321	-0.152	596	916	1	321
XLOC_006714	968	Zm00001eb201180_T001	Zm00001eb201180	408	-0.1578	687	968	1	282
XLOC_007807	963	Zm00001eb005870_T001	Zm00001eb005870	252	-0.1584	1	235	18	252
XLOC_007807	963	Zm00001eb051810_T001	Zm00001eb051810	303	-0.1804	1	283	21	303
XLOC_007807	963	Zm00001eb061020_T001	Zm00001eb061020	321	-0.1696	1	272	50	321
XLOC_007807	963	Zm00001eb061090_T001	Zm00001eb061090	273	-0.1617	1	260	14	273
XLOC_007807	963	Zm00001eb061270_T001	Zm00001eb061270	381	-0.1565	1	282	100	381
XLOC_007807	963	Zm00001eb272110_T001	Zm00001eb272110	364	-0.1532	1	339	26	364
XLOC_007807	963	Zm00001eb293270_T001	Zm00001eb293270	378	-0.1713	1	336	43	378
XLOC_007807	963	Zm00001eb301270_T001	Zm00001eb301270	255	-0.1771	27	281	1	255
XLOC_007807	963	Zm00001eb334540_T001	Zm00001eb334540	600	-0.1535	1	430	171	600
XLOC_007807	963	Zm00001eb405500_T001	Zm00001eb405500	308	-0.164	9	316	1	308
XLOC_007807	963	Zm00001eb405530_T001	Zm00001eb405530	297	-0.156	9	305	1	297
XLOC_007807	963	Zm00001eb429420_T001	Zm00001eb429420	297	-0.165	1	213	85	297
XLOC_008440	370	Zm00001eb060770_T001	Zm00001eb060770	393	-0.1602	1	145	249	393
XLOC_008440	370	Zm00001eb064570_T002	Zm00001eb064570	807	-0.2326	1	124	684	807
XLOC_008440	370	Zm00001eb065490_T001	Zm00001eb065490	318	-0.1516	1	191	128	318
XLOC_008440	370	Zm00001eb254440_T001	Zm00001eb254440	785	-0.1629	1	158	628	785
XLOC_008440	370	Zm00001eb432180_T001	Zm00001eb432180	387	-0.2989	1	91	297	387
XLOC_009553	1366	Zm00001eb006130_T001	Zm00001eb006130	384	-0.1693	190	573	1	384
XLOC_009553	1366	Zm00001eb016870_T001	Zm00001eb016870	643	-0.1572	1	619	25	643
XLOC_009553	1366	Zm00001eb060320_T001	Zm00001eb060320	390	-0.1565	264	653	1	390
XLOC_009553	1366	Zm00001eb060360_T001	Zm00001eb060360	294	-0.2543	236	529	1	294
XLOC_009553	1366	Zm00001eb060420_T002	Zm00001eb060420	632	-0.1567	64	695	1	632
XLOC_009553	1366	Zm00001eb061020_T001	Zm00001eb061020	321	-0.1879	315	635	1	321
XLOC_009553	1366	Zm00001eb061090_T001	Zm00001eb061090	273	-0.1805	324	596	1	273
XLOC_009553	1366	Zm00001eb061100_T001	Zm00001eb061100	228	-0.1514	222	449	1	228
XLOC_009553	1366	Zm00001eb061320_T001	Zm00001eb061320	870	-0.1739	1	559	312	870
XLOC_009553	1366	Zm00001eb062280_T001	Zm00001eb062280	390	-0.1824	273	662	1	390
XLOC_009553	1366	Zm00001eb062520_T001	Zm00001eb062520	2497	-0.1533	1	503	1995	2497
XLOC_009553	1366	Zm00001eb062650_T001	Zm00001eb062650	351	-0.1696	261	611	1	351
XLOC_009553	1366	Zm00001eb063320_T001	Zm00001eb063320	375	-0.1508	204	578	1	375
XLOC_009553	1366	Zm00001eb063570_T001	Zm00001eb063570	303	-0.2113	261	563	1	303
XLOC_009553	1366	Zm00001eb064160_T001	Zm00001eb064160	500	-0.16	133	632	1	500
XLOC_009553	1366	Zm00001eb064240_T001	Zm00001eb064240	438	-0.1653	131	568	1	438
XLOC_009553	1366	Zm00001eb065180_T001	Zm00001eb065180	378	-0.1536	302	679	1	378
XLOC_009553	1366	Zm00001eb068470_T001	Zm00001eb068470	462	-0.1551	1	462	1	462
XLOC_009553	1366	Zm00001eb069040_T001	Zm00001eb069040	204	-0.1845	345	548	1	204
XLOC_009553	1366	Zm00001eb156200_T001	Zm00001eb156200	404	-0.1799	233	636	1	404
XLOC_009553	1366	Zm00001eb301270_T001	Zm00001eb301270	255	-0.1908	319	573	1	255
XLOC_009553	1366	Zm00001eb338790_T001	Zm00001eb338790	291	-0.1516	234	524	1	291
XLOC_009553	1366	Zm00001eb362750_T001	Zm00001eb362750	306	-0.1768	413	718	1	306
XLOC_009553	1366	Zm00001eb404810_T001	Zm00001eb404810	347	-0.1609	374	720	1	347
XLOC_009553	1366	Zm00001eb405500_T001	Zm00001eb405500	308	-0.2443	293	600	1	308
XLOC_009553	1366	Zm00001eb405530_T001	Zm00001eb405530	297	-0.2432	304	600	1	297
XLOC_009553	1366	Zm00001eb406300_T001	Zm00001eb406300	273	-0.1964	280	552	1	273
XLOC_009553	1366	Zm00001eb406630_T001	Zm00001eb406630	225	-0.1689	259	483	1	225
XLOC_009553	1366	Zm00001eb406640_T001	Zm00001eb406640	225	-0.1763	264	488	1	225
XLOC_009553	1366	Zm00001eb407080_T003	Zm00001eb407080	1667	-0.1523	1	519	1149	1667
XLOC_009553	1366	Zm00001eb407110_T001	Zm00001eb407110	333	-0.1608	201	533	1	333
XLOC_009553	1366	Zm00001eb407140_T001	Zm00001eb407140	357	-0.192	324	680	1	357
XLOC_009553	1366	Zm00001eb407420_T001	Zm00001eb407420	319	-0.1686	272	590	1	319
XLOC_009752	546	Zm00001eb006380_T001	Zm00001eb006380	1495	-0.1505	1	344	1152	1495
XLOC_009752	546	Zm00001eb042410_T001	Zm00001eb042410	273	-0.165	366	546	1	181
XLOC_009752	546	Zm00001eb061090_T001	Zm00001eb061090	273	-0.1641	1	230	44	273
XLOC_009752	546	Zm00001eb069040_T001	Zm00001eb069040	204	-0.1527	30	233	1	204
XLOC_011064	685	Zm00001eb064160_T001	Zm00001eb064160	500	-0.2241	554	685	1	132
XLOC_011064	685	Zm00001eb064160_T001	Zm00001eb064160	500	-0.2241	554	685	1	132
XLOC_011064	685	Zm00001eb158640_T001	Zm00001eb158640	225	-0.1921	502	685	1	184
XLOC_011468	1042	Zm00001eb013070_T001	Zm00001eb013070	225	-0.1609	242	466	1	225
XLOC_011468	1042	Zm00001eb042410_T001	Zm00001eb042410	273	-0.1779	193	465	1	273
XLOC_011468	1042	Zm00001eb049110_T001	Zm00001eb049110	306	-0.1593	96	401	1	306
XLOC_011468	1042	Zm00001eb062590_T001	Zm00001eb062590	255	-0.1633	200	454	1	255
XLOC_011468	1042	Zm00001eb156200_T001	Zm00001eb156200	404	-0.1781	237	640	1	404
XLOC_011468	1042	Zm00001eb158640_T001	Zm00001eb158640	225	-0.1719	215	439	1	225
XLOC_011468	1042	Zm00001eb280150_T001	Zm00001eb280150	306	-0.1529	71	376	1	306
XLOC_011468	1042	Zm00001eb293270_T001	Zm00001eb293270	378	-0.164	169	546	1	378
XLOC_011468	1042	Zm00001eb301270_T001	Zm00001eb301270	255	-0.1592	255	509	1	255
XLOC_011468	1042	Zm00001eb388380_T001	Zm00001eb388380	252	-0.1613	217	468	1	252
XLOC_012259	964	Zm00001eb013070_T001	Zm00001eb013070	225	-0.236	680	904	1	225
XLOC_012259	964	Zm00001eb021660_T001	Zm00001eb021660	240	-0.1685	643	882	1	240
XLOC_012259	964	Zm00001eb035600_T001	Zm00001eb035600	571	-0.156	316	886	1	571
XLOC_012259	964	Zm00001eb049110_T001	Zm00001eb049110	306	-0.1621	442	747	1	306
XLOC_012259	964	Zm00001eb051810_T001	Zm00001eb051810	303	-0.159	574	876	1	303
XLOC_012259	964	Zm00001eb051970_T001	Zm00001eb051970	321	-0.1585	585	905	1	321
XLOC_012259	964	Zm00001eb061020_T001	Zm00001eb061020	321	-0.1705	587	907	1	321
XLOC_012259	964	Zm00001eb061090_T001	Zm00001eb061090	273	-0.1752	589	861	1	273
XLOC_012259	964	Zm00001eb062280_T001	Zm00001eb062280	390	-0.1691	478	867	1	390
XLOC_012259	964	Zm00001eb062650_T001	Zm00001eb062650	351	-0.154	94	444	1	351
XLOC_012259	964	Zm00001eb113160_T001	Zm00001eb113160	336	-0.1895	432	767	1	336
XLOC_012259	964	Zm00001eb152430_T002	Zm00001eb152430	702	-0.6348	1	625	78	702
XLOC_012259	964	Zm00001eb156200_T001	Zm00001eb156200	404	-0.1781	394	797	1	404
XLOC_012259	964	Zm00001eb158640_T001	Zm00001eb158640	225	-0.1908	688	912	1	225
XLOC_012259	964	Zm00001eb195930_T001	Zm00001eb195930	393	-0.1525	183	575	1	393
XLOC_012259	964	Zm00001eb201180_T001	Zm00001eb201180	408	-0.1647	339	746	1	408
XLOC_012259	964	Zm00001eb215270_T001	Zm00001eb215270	267	-0.1693	499	765	1	267
XLOC_012259	964	Zm00001eb280150_T001	Zm00001eb280150	306	-0.1568	628	933	1	306
XLOC_012259	964	Zm00001eb293270_T001	Zm00001eb293270	378	-0.1618	440	817	1	378
XLOC_012259	964	Zm00001eb301270_T001	Zm00001eb301270	255	-0.1686	505	759	1	255
XLOC_012259	964	Zm00001eb405500_T001	Zm00001eb405500	308	-0.2361	687	964	1	278
XLOC_012259	964	Zm00001eb405530_T001	Zm00001eb405530	297	-0.1791	605	901	1	297
XLOC_012388	1007	Zm00001eb004600_T001	Zm00001eb004600	351	-0.2189	465	815	1	351
XLOC_012388	1007	Zm00001eb004650_T001	Zm00001eb004650	369	-0.2312	557	925	1	369
XLOC_012388	1007	Zm00001eb010530_T001	Zm00001eb010530	1032	-0.1622	339	1007	1	669
XLOC_012388	1007	Zm00001eb013070_T001	Zm00001eb013070	225	-0.2641	561	785	1	225
XLOC_012388	1007	Zm00001eb015400_T001	Zm00001eb015400	931	-0.1674	220	1007	1	788
XLOC_012388	1007	Zm00001eb016870_T001	Zm00001eb016870	643	-0.1998	399	1007	1	609
XLOC_012388	1007	Zm00001eb023570_T001	Zm00001eb023570	1212	-0.1516	219	1007	1	789
XLOC_012388	1007	Zm00001eb030650_T001	Zm00001eb030650	2377	-0.1507	1	1007	637	1643
XLOC_012388	1007	Zm00001eb032520_T001	Zm00001eb032520	762	-0.1858	506	1007	1	502
XLOC_012388	1007	Zm00001eb032600_T001	Zm00001eb032600	822	-0.1582	406	1007	1	602
XLOC_012388	1007	Zm00001eb032850_T001	Zm00001eb032850	888	-0.1872	430	1007	1	578
XLOC_012388	1007	Zm00001eb035600_T001	Zm00001eb035600	571	-0.1805	467	1007	1	541
XLOC_012388	1007	Zm00001eb039750_T001	Zm00001eb039750	795	-0.1519	261	1007	1	747
XLOC_012388	1007	Zm00001eb042410_T001	Zm00001eb042410	273	-0.2612	550	822	1	273
XLOC_012388	1007	Zm00001eb043810_T001	Zm00001eb043810	635	-0.1645	467	1007	1	541
XLOC_012388	1007	Zm00001eb049110_T001	Zm00001eb049110	306	-0.2191	632	937	1	306
XLOC_012388	1007	Zm00001eb051810_T001	Zm00001eb051810	303	-0.24	623	925	1	303
XLOC_012388	1007	Zm00001eb051970_T001	Zm00001eb051970	321	-0.1921	536	856	1	321
XLOC_012388	1007	Zm00001eb056110_T001	Zm00001eb056110	882	-0.1822	393	1007	1	615
XLOC_012388	1007	Zm00001eb068470_T001	Zm00001eb068470	462	-0.2019	531	992	1	462
XLOC_012388	1007	Zm00001eb069040_T001	Zm00001eb069040	204	-0.2136	620	823	1	204
XLOC_012388	1007	Zm00001eb069320_T001	Zm00001eb069320	702	-0.1777	542	1007	1	466
XLOC_012388	1007	Zm00001eb078010_T001	Zm00001eb078010	1932	-0.1666	209	1007	1	799
XLOC_012388	1007	Zm00001eb081100_T001	Zm00001eb081100	1138	-0.1528	228	1007	1	780
XLOC_012388	1007	Zm00001eb085150_T004	Zm00001eb085150	1749	-0.1617	286	1007	1	722
XLOC_012388	1007	Zm00001eb103490_T001	Zm00001eb103490	2924	-0.1558	415	1007	1	593
XLOC_012388	1007	Zm00001eb106430_T004	Zm00001eb106430	1027	-0.1642	439	1007	1	569
XLOC_012388	1007	Zm00001eb107100_T002	Zm00001eb107100	665	-0.1779	515	1007	1	493
XLOC_012388	1007	Zm00001eb107560_T001	Zm00001eb107560	940	-0.1585	422	1007	1	586
XLOC_012388	1007	Zm00001eb113160_T001	Zm00001eb113160	336	-0.1879	611	946	1	336
XLOC_012388	1007	Zm00001eb113210_T001	Zm00001eb113210	366	-0.1602	518	883	1	366
XLOC_012388	1007	Zm00001eb121050_T001	Zm00001eb121050	716	-0.155	360	1007	1	648
XLOC_012388	1007	Zm00001eb134540_T001	Zm00001eb134540	434	-0.1578	570	1003	1	434
XLOC_012388	1007	Zm00001eb135130_T003	Zm00001eb135130	1604	-0.1511	319	1007	1	689
XLOC_012388	1007	Zm00001eb139730_T001	Zm00001eb139730	937	-0.1607	420	1007	1	588
XLOC_012388	1007	Zm00001eb147750_T001	Zm00001eb147750	1443	-0.1512	391	1007	1	617
XLOC_012388	1007	Zm00001eb155430_T001	Zm00001eb155430	1079	-0.1629	306	1007	1	702
XLOC_012388	1007	Zm00001eb156200_T001	Zm00001eb156200	404	-0.2321	600	1003	1	404
XLOC_012388	1007	Zm00001eb158640_T001	Zm00001eb158640	225	-0.2108	749	973	1	225
XLOC_012388	1007	Zm00001eb160010_T002	Zm00001eb160010	865	-0.1519	406	1007	1	602
XLOC_012388	1007	Zm00001eb167700_T001	Zm00001eb167700	814	-0.1695	398	1007	1	610
XLOC_012388	1007	Zm00001eb177260_T001	Zm00001eb177260	363	-0.2317	631	993	1	363
XLOC_012388	1007	Zm00001eb180950_T001	Zm00001eb180950	401	-0.201	498	898	1	401
XLOC_012388	1007	Zm00001eb182560_T001	Zm00001eb182560	517	-0.1934	466	982	1	517
XLOC_012388	1007	Zm00001eb184010_T003	Zm00001eb184010	1541	-0.1561	239	1007	1	769
XLOC_012388	1007	Zm00001eb188750_T001	Zm00001eb188750	2386	-0.1856	576	1007	1	432
XLOC_012388	1007	Zm00001eb189450_T001	Zm00001eb189450	1666	-0.1609	333	1007	1	675
XLOC_012388	1007	Zm00001eb195930_T001	Zm00001eb195930	393	-0.1939	601	993	1	393
XLOC_012388	1007	Zm00001eb199340_T001	Zm00001eb199340	435	-0.1804	569	1003	1	435
XLOC_012388	1007	Zm00001eb201180_T001	Zm00001eb201180	408	-0.2131	487	894	1	408
XLOC_012388	1007	Zm00001eb207670_T001	Zm00001eb207670	648	-0.1758	286	933	1	648
XLOC_012388	1007	Zm00001eb214080_T002	Zm00001eb214080	543	-0.2328	612	1007	1	396
XLOC_012388	1007	Zm00001eb215270_T001	Zm00001eb215270	267	-0.2231	572	838	1	267
XLOC_012388	1007	Zm00001eb216960_T001	Zm00001eb216960	759	-0.172	404	1007	1	604
XLOC_012388	1007	Zm00001eb217970_T001	Zm00001eb217970	867	-0.1594	312	1007	1	696
XLOC_012388	1007	Zm00001eb219380_T001	Zm00001eb219380	435	-0.1533	554	988	1	435
XLOC_012388	1007	Zm00001eb219950_T003	Zm00001eb219950	1367	-0.1549	227	1007	1	781
XLOC_012388	1007	Zm00001eb220760_T001	Zm00001eb220760	591	-0.1602	400	990	1	591
XLOC_012388	1007	Zm00001eb222700_T001	Zm00001eb222700	417	-0.1968	557	973	1	417
XLOC_012388	1007	Zm00001eb233760_T002	Zm00001eb233760	849	-0.1537	294	1007	1	714
XLOC_012388	1007	Zm00001eb237570_T001	Zm00001eb237570	649	-0.1512	347	995	1	649
XLOC_012388	1007	Zm00001eb238440_T001	Zm00001eb238440	652	-0.158	407	1007	1	601
XLOC_012388	1007	Zm00001eb245000_T001	Zm00001eb245000	339	-0.1856	580	918	1	339
XLOC_012388	1007	Zm00001eb252920_T001	Zm00001eb252920	942	-0.1582	273	1007	1	735
XLOC_012388	1007	Zm00001eb263800_T001	Zm00001eb263800	609	-0.1902	454	1007	1	554
XLOC_012388	1007	Zm00001eb272110_T001	Zm00001eb272110	364	-0.2287	615	978	1	364
XLOC_012388	1007	Zm00001eb275270_T001	Zm00001eb275270	492	-0.1748	387	878	1	492
XLOC_012388	1007	Zm00001eb277660_T001	Zm00001eb277660	938	-0.1613	295	1007	1	713
XLOC_012388	1007	Zm00001eb280150_T001	Zm00001eb280150	306	-0.2592	498	803	1	306
XLOC_012388	1007	Zm00001eb283480_T001	Zm00001eb283480	698	-0.1718	470	1007	1	538
XLOC_012388	1007	Zm00001eb284770_T001	Zm00001eb284770	970	-0.1594	320	1007	1	688
XLOC_012388	1007	Zm00001eb285920_T001	Zm00001eb285920	832	-0.1539	288	1007	1	720
XLOC_012388	1007	Zm00001eb289910_T001	Zm00001eb289910	417	-0.1516	575	991	1	417
XLOC_012388	1007	Zm00001eb293270_T001	Zm00001eb293270	378	-0.2166	486	863	1	378
XLOC_012388	1007	Zm00001eb296630_T001	Zm00001eb296630	651	-0.2096	472	1007	1	536
XLOC_012388	1007	Zm00001eb299340_T001	Zm00001eb299340	795	-0.1781	453	1007	1	555
XLOC_012388	1007	Zm00001eb301270_T001	Zm00001eb301270	255	-0.2426	566	820	1	255
XLOC_012388	1007	Zm00001eb304180_T001	Zm00001eb304180	713	-0.199	448	1007	1	560
XLOC_012388	1007	Zm00001eb309630_T001	Zm00001eb309630	561	-0.1593	281	841	1	561
XLOC_012388	1007	Zm00001eb311160_T001	Zm00001eb311160	985	-0.1837	407	1007	1	601
XLOC_012388	1007	Zm00001eb313920_T001	Zm00001eb313920	992	-0.1806	308	1007	1	700
XLOC_012388	1007	Zm00001eb316830_T001	Zm00001eb316830	463	-0.1892	378	840	1	463
XLOC_012388	1007	Zm00001eb334540_T001	Zm00001eb334540	600	-0.1677	381	980	1	600
XLOC_012388	1007	Zm00001eb336410_T001	Zm00001eb336410	618	-0.1706	297	914	1	618
XLOC_012388	1007	Zm00001eb338790_T001	Zm00001eb338790	291	-0.1615	635	925	1	291
XLOC_012388	1007	Zm00001eb342740_T001	Zm00001eb342740	309	-0.2523	614	922	1	309
XLOC_012388	1007	Zm00001eb347900_T001	Zm00001eb347900	826	-0.2073	480	1007	1	528
XLOC_012388	1007	Zm00001eb348940_T001	Zm00001eb348940	712	-0.188	446	1007	1	562
XLOC_012388	1007	Zm00001eb360290_T001	Zm00001eb360290	1690	-0.157	421	1007	1	587
XLOC_012388	1007	Zm00001eb362750_T001	Zm00001eb362750	306	-0.2438	577	882	1	306
XLOC_012388	1007	Zm00001eb369550_T001	Zm00001eb369550	638	-0.1551	306	943	1	638
XLOC_012388	1007	Zm00001eb372510_T001	Zm00001eb372510	264	-0.2361	704	967	1	264
XLOC_012388	1007	Zm00001eb374880_T002	Zm00001eb374880	639	-0.2065	429	1007	1	579
XLOC_012388	1007	Zm00001eb384740_T001	Zm00001eb384740	591	-0.2022	495	1007	1	513
XLOC_012388	1007	Zm00001eb388380_T001	Zm00001eb388380	252	-0.3064	574	825	1	252
XLOC_012388	1007	Zm00001eb388760_T001	Zm00001eb388760	477	-0.179	388	864	1	477
XLOC_012388	1007	Zm00001eb388800_T001	Zm00001eb388800	231	-0.2618	613	843	1	231
XLOC_012388	1007	Zm00001eb389190_T001	Zm00001eb389190	1437	-0.1536	1	1007	156	1162
XLOC_012388	1007	Zm00001eb392110_T001	Zm00001eb392110	396	-0.1794	537	932	1	396
XLOC_012388	1007	Zm00001eb393860_T001	Zm00001eb393860	846	-0.1531	176	1007	1	832
XLOC_012388	1007	Zm00001eb396710_T001	Zm00001eb396710	968	-0.1887	376	1007	1	632
XLOC_012388	1007	Zm00001eb402150_T001	Zm00001eb402150	265	-0.2187	545	809	1	265
XLOC_012388	1007	Zm00001eb405820_T002	Zm00001eb405820	2178	-0.1521	1	1007	776	1782
XLOC_012388	1007	Zm00001eb406490_T001	Zm00001eb406490	698	-0.2056	473	1007	1	535
XLOC_012388	1007	Zm00001eb410040_T001	Zm00001eb410040	947	-0.1808	407	1007	1	601
XLOC_012388	1007	Zm00001eb415720_T001	Zm00001eb415720	2044	-0.1556	105	1007	1	903
XLOC_012388	1007	Zm00001eb423940_T001	Zm00001eb423940	654	-0.1954	362	1007	1	646
XLOC_012388	1007	Zm00001eb428240_T001	Zm00001eb428240	1485	-0.1627	232	1007	1	776
XLOC_012416	1547	Zm00001eb065530_T001	Zm00001eb065530	204	-0.1609	911	1114	1	204
XLOC_013409	1151	Zm00001eb158640_T001	Zm00001eb158640	225	-0.1866	935	1151	1	217
XLOC_015072	716	Zm00001eb060420_T001	Zm00001eb060420	704	-0.22	1	280	425	704
XLOC_015072	716	Zm00001eb060580_T002	Zm00001eb060580	2717	-0.1503	1	384	2334	2717
XLOC_015072	716	Zm00001eb061090_T001	Zm00001eb061090	273	-0.1754	77	349	1	273
XLOC_015072	716	Zm00001eb405500_T001	Zm00001eb405500	308	-0.1707	89	396	1	308
XLOC_015072	716	Zm00001eb405530_T001	Zm00001eb405530	297	-0.1814	89	385	1	297
XLOC_015129	955	Zm00001eb021660_T001	Zm00001eb021660	240	-0.172	290	529	1	240
XLOC_015129	955	Zm00001eb042410_T001	Zm00001eb042410	273	-0.1588	267	539	1	273
XLOC_015129	955	Zm00001eb069040_T001	Zm00001eb069040	204	-0.1741	344	547	1	204
XLOC_015129	955	Zm00001eb215270_T001	Zm00001eb215270	267	-0.1567	290	556	1	267
XLOC_015129	955	Zm00001eb301270_T001	Zm00001eb301270	255	-0.1511	478	732	1	255
XLOC_015129	955	Zm00001eb372510_T001	Zm00001eb372510	264	-0.1523	371	634	1	264
XLOC_015129	955	Zm00001eb405500_T001	Zm00001eb405500	308	-0.1792	246	553	1	308
XLOC_015129	955	Zm00001eb405530_T001	Zm00001eb405530	297	-0.2245	246	542	1	297
XLOC_016213	964	Zm00001eb051970_T001	Zm00001eb051970	321	-0.1526	660	964	1	305
XLOC_016213	964	Zm00001eb061090_T001	Zm00001eb061090	273	-0.1628	723	964	1	242
XLOC_016213	964	Zm00001eb069040_T001	Zm00001eb069040	204	-0.1563	720	923	1	204
XLOC_016213	964	Zm00001eb134540_T001	Zm00001eb134540	434	-0.1511	695	964	1	270
XLOC_016213	964	Zm00001eb158640_T001	Zm00001eb158640	225	-0.156	543	767	1	225
XLOC_016213	964	Zm00001eb207670_T001	Zm00001eb207670	648	-0.1672	647	964	1	318
XLOC_016213	964	Zm00001eb301270_T001	Zm00001eb301270	255	-0.1595	641	895	1	255
XLOC_016213	964	Zm00001eb342740_T001	Zm00001eb342740	309	-0.2058	779	964	1	186
XLOC_016213	964	Zm00001eb373510_T002	Zm00001eb373510	787	-0.155	600	964	1	365
XLOC_016213	964	Zm00001eb402150_T001	Zm00001eb402150	265	-0.1817	762	964	1	203
XLOC_016213	964	Zm00001eb406640_T001	Zm00001eb406640	225	-0.1742	494	718	1	225
XLOC_016214	1201	Zm00001eb021660_T001	Zm00001eb021660	240	-0.1587	346	585	1	240
XLOC_016214	1201	Zm00001eb405500_T001	Zm00001eb405500	308	-0.1516	343	650	1	308
XLOC_016249	1647	Zm00001eb006490_T001	Zm00001eb006490	306	-0.1657	1021	1326	1	306
XLOC_016249	1024	Zm00001eb301270_T001	Zm00001eb301270	255	-0.1861	509	763	1	255
XLOC_016249	1034	Zm00001eb405530_T001	Zm00001eb405530	297	-0.1713	115	411	1	297
XLOC_016249	1647	Zm00001eb406300_T001	Zm00001eb406300	273	-0.1705	901	1173	1	273
XLOC_016633	723	Zm00001eb004650_T001	Zm00001eb004650	369	-0.1544	61	429	1	369
XLOC_016633	723	Zm00001eb013070_T001	Zm00001eb013070	225	-0.161	136	360	1	225
XLOC_016633	723	Zm00001eb021660_T001	Zm00001eb021660	240	-0.1831	172	411	1	240
XLOC_016633	723	Zm00001eb042410_T001	Zm00001eb042410	273	-0.151	157	429	1	273
XLOC_016633	723	Zm00001eb051810_T001	Zm00001eb051810	303	-0.1566	151	453	1	303
XLOC_016633	723	Zm00001eb051970_T001	Zm00001eb051970	321	-0.1722	142	462	1	321
XLOC_016633	723	Zm00001eb061090_T001	Zm00001eb061090	273	-0.1811	178	450	1	273
XLOC_016633	723	Zm00001eb062580_T001	Zm00001eb062580	845	-0.1535	1	459	387	845
XLOC_016633	723	Zm00001eb156200_T001	Zm00001eb156200	404	-0.1645	52	455	1	404
XLOC_016633	723	Zm00001eb158640_T001	Zm00001eb158640	225	-0.2238	184	408	1	225
XLOC_016633	723	Zm00001eb215270_T001	Zm00001eb215270	267	-0.1534	120	386	1	267
XLOC_016633	723	Zm00001eb222700_T001	Zm00001eb222700	417	-0.1963	1	361	57	417
XLOC_016633	723	Zm00001eb272110_T001	Zm00001eb272110	364	-0.1504	1	342	23	364
XLOC_016633	723	Zm00001eb280150_T001	Zm00001eb280150	306	-0.1827	99	404	1	306
XLOC_016633	723	Zm00001eb293270_T001	Zm00001eb293270	378	-0.1507	1	364	15	378
XLOC_016633	723	Zm00001eb362750_T001	Zm00001eb362750	306	-0.1605	120	425	1	306
XLOC_016633	723	Zm00001eb374880_T002	Zm00001eb374880	639	-0.1548	1	488	152	639
XLOC_016633	723	Zm00001eb388380_T001	Zm00001eb388380	252	-0.1797	175	426	1	252
XLOC_016633	723	Zm00001eb392430_T003	Zm00001eb392430	1374	-0.158	1	381	994	1374
XLOC_016783	206	Zm00001eb000630_T001	Zm00001eb000630	1455	-0.1694	1	97	1359	1455
XLOC_016783	819	Zm00001eb060320_T001	Zm00001eb060320	390	-0.1561	183	572	1	390
XLOC_016783	819	Zm00001eb060360_T001	Zm00001eb060360	294	-0.1781	146	439	1	294
XLOC_016783	819	Zm00001eb060590_T001	Zm00001eb060590	542	-0.1631	1	354	189	542
XLOC_016783	819	Zm00001eb061090_T001	Zm00001eb061090	273	-0.189	215	487	1	273
XLOC_016783	819	Zm00001eb061100_T001	Zm00001eb061100	228	-0.1944	91	318	1	228
XLOC_016783	819	Zm00001eb061270_T001	Zm00001eb061270	381	-0.1607	177	557	1	381
XLOC_016783	819	Zm00001eb061300_T002	Zm00001eb061300	1352	-0.1552	1	430	923	1352
XLOC_016783	819	Zm00001eb061690_T001	Zm00001eb061690	342	-0.1729	52	393	1	342
XLOC_016783	819	Zm00001eb061720_T001	Zm00001eb061720	342	-0.1597	167	508	1	342
XLOC_016783	206	Zm00001eb062250_T002	Zm00001eb062250	714	-0.2614	1	55	660	714
XLOC_016783	819	Zm00001eb078740_T001	Zm00001eb078740	926	-0.1518	1	489	438	926
XLOC_016783	819	Zm00001eb156200_T001	Zm00001eb156200	404	-0.1741	129	532	1	404
XLOC_016783	819	Zm00001eb301270_T001	Zm00001eb301270	255	-0.202	178	432	1	255
XLOC_016783	819	Zm00001eb338790_T001	Zm00001eb338790	291	-0.1545	157	447	1	291
XLOC_016783	819	Zm00001eb374880_T002	Zm00001eb374880	639	-0.2484	1	415	225	639
XLOC_016783	819	Zm00001eb405490_T001	Zm00001eb405490	830	-0.1881	1	447	384	830
XLOC_016783	819	Zm00001eb405500_T001	Zm00001eb405500	308	-0.2033	137	444	1	308
XLOC_016783	819	Zm00001eb405530_T001	Zm00001eb405530	297	-0.227	214	510	1	297
XLOC_016783	206	Zm00001eb406200_T001	Zm00001eb406200	471	-0.2085	152	206	1	55

[truncated: 4 more sheets: Table S11, Table S12, Table S13, Table S14]
